# Supplementary material for: Generating Douglas-fir Breeding Value Estimates Using Airborne Laser Scanning Derived Height and Crown Metrics
Source: Front Plant Sci. 2022 Jul 14;13:893017. doi: 10.3389/fpls.2022.893017 (PMC9330362; doi:10.3389/fpls.2022.893017)
Supplement: Supplementary file 4 [file Data_Sheet_1.CSV]

# genetic analysis of ALS and ground based data #
# du Toit et al. 2022 #
##data prep##
library(nadiv); library(breedR); library(Matrix); library(lessR); library(matrixcalc); library(foreach); library(parallel); library(doParallel); library(corrplot)
#load data
traits <- read.delim("data.txt")
#pedigree - create additive relationship matrix (A)
ped <- read.delim("pedigree.txt")
A<-as.matrix(makeA(ped))
#get Ai
Ai<-solve(A)
##genetic parameter estimates - single trait models##
single.result<-list()
herit<-data.frame(trait=''	herit=0	se=0	stringsAsFactors = F)
var.comp<-data.frame(trait=''	genetic=0	resid=0	stringsAsFactors = F)
trait.temp<-traits
trait.temp$rep<-factor(trait.temp$rep)
for(i in 4:ncol(traits)){
trait.temp$phenotype<-scale(traits[	i])
Zg<-as(c(79:(nrow(traits)+78))	'indMatrix'); dim(Zg); dim(Ai)
h2_1 <- 'G_2_2_1_1/(G_2_2_1_1+R_1_1)'
single.model.init <- remlf90(fixed = phenotype ~ -1 + rep
generic = list(genetic = list(incidence = Zg	precision = Ai))
data = trait.temp
method = 'em'
debug = F)
single.model <- remlf90(fixed = phenotype ~ -1 + rep
generic = list(genetic = list(incidence = Zg	precision = Ai	var.ini = single.model.init$var['generic_genetic'	]))
var.ini = list(residual = single.model.init$var['Residual'	])
data = trait.temp
method = 'ai'
debug = F
progsf90.options = c('solv_method FSPAK'	'maxrounds 1'	paste('se_covar_function h2_1'	h2_1)))
single.model$trait<-colnames(traits)[i]
single.result[[i-3]]<-single.model
herit[i-3	2:3]<-c(single.model$funvars['mean'	]	single.model$funvars['sample sd'	])
herit$trait[i-3]<-colnames(traits)[i]
var.comp[i-3	2:3]<-c(single.model$var['generic_genetic'	'Estimated variances']	single.model$var['Residual'	'Estimated variances'])
var.comp[i-3	1]<-colnames(traits)[i]
names(single.result)[i-3]<-colnames(traits)[i]
}
#zq95 single trait ebv accuracy
which(names(single.result)=='zq95') #26
mean(sqrt(1-(single.result[[26]]$ranef$generic_genetic[[1]]$s.e.[1:78]^2/single.result[[26]]$var[[1]]))) #parent
mean(sqrt(1-(single.result[[26]]$ranef$generic_genetic[[1]]$s.e.[78:ncol(Zg)]^2/single.result[[26]]$var[[1]]))) #progeny
summary(single.result[[26]])
##genetic parameter estimates - bivariate models##
#Identify all possible two-trait combinations
trait.names<-colnames(traits)[4:ncol(traits)]
trait.names<-trait.names[which(!trait.names%in%c('imax'	'gfp_sd.sqrt'	'ipcumzq70'	'lad_sd.log'	'p5th'	'gfp_m'	'lad_m.sqrt'	'gfp_IQR'	'lad_IQR.sqrt'	'imean'	'isd.log'	'iskew.sqrt'	'ikurt.inv'	'ipcumzq90'))]
trait.combns <- expand.grid(trait.names	trait.names)
trait.combns[] <- t(apply(trait.combns	1	sort))
trait.combns<-unique(trait.combns)
trait.combns<-trait.combns[-which(trait.combns[	1]==trait.combns[	2])	]
#parallelize - set number of threads & initiate
ncore=42
cl <- parallel::makeCluster(ncore)
doParallel::registerDoParallel(cl)
bivariate.result<-foreach(i=1:nrow(trait.combns)	.packages = c('breedR'	'matrixcalc'	'Matrix')) %dopar% {
#Subset to pairs
data<-traits[	c('male'	'fem'	'rep'	trait.combns[i	1]	trait.combns[i	2])]
colnames(data)[4:5]<-c('traitA'	'traitB')
data$rep<-factor(data$rep)
#Scale phenotypes
data$traitA<-scale(data$traitA)
data$traitB<-scale(data$traitB)
#Create incidence matrix
Zg<-as(c(79:(nrow(traits)+78))	'indMatrix')
gen.cov<-matrix(0	2	2)
res.cov<-gen.cov
#initial variance parameter specification
gen.cov<-matrix(c(
diag(gen.cov)[1]<-var.comp[which(var.comp$trait==trait.combns[i	1])	'genetic']
gen.cov[1	2]<-cor(data$traitA	data$traitB	use = 'pairwise.complete.obs')*0.25
gen.cov[2	1]<-cor(data$traitA	data$traitB	use = 'pairwise.complete.obs')*0.25
diag(gen.cov)[2]<-var.comp[which(var.comp$trait==trait.combns[i	2])	'genetic'])	2	2)
res.cov<-matrix(c(
diag(res.cov)[1]<-var.comp[which(var.comp$trait==trait.combns[i	1])	'resid']
res.cov[1	2]<-cor(data$traitA	data$traitB	use = 'pairwise.complete.obs')*0.5
res.cov[2	1]<-cor(data$traitA	data$traitB	use = 'pairwise.complete.obs')*0.5
diag(res.cov)[2]<-var.comp[which(var.comp$trait==trait.combns[i	2])	'resid'])	2	2)
initial_covs <- list(
genetic = gen.cov
residual = res.cov
)
if(!is.positive.definite(initial_covs$genetic)){
initial_covs$genetic<-forceSymmetric(initial_covs$genetic)
initial_covs$genetic<-as.matrix(nearPD(initial_covs$genetic	corr=FALSE	keepDiag=FALSE	do2eigen=TRUE	doSym=TRUE	doDykstra=TRUE
only.values=FALSE	eig.tol=1e-02	conv.tol=1e-07	posd.tol=1e-02
maxit=100	conv.norm.type="I"	trace=FALSE)$mat)
}
if(!is.positive.definite(initial_covs$residual)){
initial_covs$residual<-forceSymmetric(initial_covs$residual)
initial_covs$residual<-as.matrix(nearPD(initial_covs$residual	corr=FALSE	keepDiag=FALSE	do2eigen=TRUE	doSym=TRUE	doDykstra=TRUE
only.values=FALSE	eig.tol=1e-02	conv.tol=1e-07	posd.tol=1e-02
maxit=100	conv.norm.type="I"	trace=FALSE)$mat)
}
biv.model.init <- remlf90(fixed = cbind(traitA	traitB) ~ -1 + rep
generic = list(genetic = list(incidence = Zg	precision = Ai	var.ini = initial_covs$genetic))	#Pedigree or Genomic
var.ini = list(residual = initial_covs$residual)
method = 'em'
data = data	debug = F)
#Calculate heritability and genetic correlations directly
h2_1 <- 'G_2_2_1_1/(G_2_2_1_1+R_1_1)'
h2_2 <- 'G_2_2_2_2/(G_2_2_2_2+R_2_2)'
r12<-'G_2_2_1_2/(G_2_2_1_1*G_2_2_2_2)**0.5'
if(!is.positive.definite(biv.model.init$var$generic_genetic)){
biv.model.init$var$generic_genetic<-forceSymmetric(biv.model.init$var$generic_genetic)
biv.model.init$var$generic_genetic<-as.matrix(nearPD(biv.model.init$var$generic_genetic	corr=FALSE	keepDiag=FALSE	do2eigen=TRUE	doSym=TRUE	doDykstra=TRUE
only.values=FALSE	eig.tol=1e-02	conv.tol=1e-07	posd.tol=1e-02
maxit=100	conv.norm.type="I"	trace=FALSE)$mat)
}
if(!is.positive.definite(biv.model.init$var$Residual)){
biv.model.init$var$Residual<-forceSymmetric(biv.model.init$var$Residual)
biv.model.init$var$Residual<-as.matrix(nearPD(biv.model.init$var$Residual	corr=FALSE	keepDiag=FALSE	do2eigen=TRUE	doSym=TRUE	doDykstra=TRUE
only.values=FALSE	eig.tol=1e-02	conv.tol=1e-07	posd.tol=1e-02
maxit=100	conv.norm.type="I"	trace=FALSE)$mat)
}
biv.model <- remlf90(fixed = cbind(traitA	traitB) ~ -1 + rep
generic = list(genetic = list(incidence = Zg	precision = Ai	var.ini = biv.model.init$var$generic_genetic))	#Pedigree or Genomic
var.ini = list(residual = biv.model.init$var$Residual)
method = 'ai'
data = data	debug = F
progsf90.options = c('solv_method FSPAK'	'maxrounds 1'
paste('se_covar_function h2_1'	h2_1)
paste('se_covar_function h2_2'	h2_2)
paste('se_covar_function r12'	r12)))
#Save traits
biv.model$trait1<-trait.combns[i	1]
biv.model$trait2<-trait.combns[i	2]
return(biv.model)
}
parallel::stopCluster(cl)
#extract & bivariate model outputs
#SE and accuracies
res<-list()
for(i in 1:length(bivariate.result)){
if(bivariate.result[[i]]$trait1=='zq95') {
res[[length(res)+1]]<-data.frame(id=paste0(bivariate.result[[i]]$trait1	'_'	bivariate.result[[i]]$trait2)
SE.h2= bivariate.result[[i]]$funvars[3	1]
SE.addvar=bivariate.result[[i]]$var["generic_genetic"	]$S.E.[1	1]
SE.resvar=bivariate.result[[i]]$var["Residual"	]$S.E.[1	1]
ebv.par.acc= mean(sqrt(1-(bivariate.result[[i]]$ranef$generic_genetic[[1]][1:78	2]^2/bivariate.result[[i]]$var["generic_genetic"	]$`Estimated variances`[1	1])))
ebv.pro.acc= mean(sqrt(1-(bivariate.result[[i]]$ranef$generic_genetic[[1]][79:ncol(Zg)	2]^2/bivariate.result[[i]]$var["generic_genetic"	]$`Estimated variances`[1	1]))))
}
if(bivariate.result[[i]]$trait2=='zq95') {
res[[length(res)+1]]<-data.frame(id=paste0(bivariate.result[[i]]$trait1	'_'	bivariate.result[[i]]$trait2)
SE.h2=bivariate.result[[i]]$funvars[3	2]
SE.addvar=bivariate.result[[i]]$var["generic_genetic"	]$S.E.[2	2]
SE.resvar=bivariate.result[[i]]$var["Residual"	]$S.E.[2	2]
ebv.par.acc= mean(sqrt(1-(bivariate.result[[i]]$ranef$generic_genetic[[2]][1:78	2]^2/bivariate.result[[i]]$var["generic_genetic"	]$`Estimated variances`[2	2])))
ebv.pro.acc= mean(sqrt(1-(bivariate.result[[i]]$ranef$generic_genetic[[2]][79:ncol(Zg)	2]^2/bivariate.result[[i]]$var["generic_genetic"	]$`Estimated variances`[2	2]))))
}
}
res<-do.call(rbind	res)
#bivariate heritabilities	var components	and genetic correlations
biv.gen.var<-data.frame(trait=''	genvar=0	SE=0	stringsAsFactors = F)
biv.res.var<-data.frame(trait=''	resvar=0	SE=0	stringsAsFactors = F)
gen.cors<-matrix(NA	length(unique(c(trait.combns[	1]	trait.combns[	2])))	length(unique(c(trait.combns[	1]	trait.combns[	2]))))
colnames(gen.cors)<-unique(c(trait.combns[	1]	trait.combns[	2]))
rownames(gen.cors)<-unique(c(trait.combns[	1]	trait.combns[	2]))
gen.cors.se<-gen.cors
biv.gen.covs<-gen.cors
biv.res.covs<-gen.cors
for(i in 1:length(bivariate.result)){
temp<-summary(bivariate.result[[i]])
biv.gen.var[nrow(biv.gen.var)+1	]<-c(temp$trait1	temp$var['generic_genetic_1'	'Estimated variances']	temp$var['generic_genetic_1'	'S.E.'])
biv.gen.var[nrow(biv.gen.var)+1	]<-c(temp$trait1	temp$var['generic_genetic_2'	'Estimated variances']	temp$var['generic_genetic_2'	'S.E.'])
biv.res.var[nrow(biv.res.var)+1	]<-c(temp$trait2	temp$var['generic_genetic_1'	'Estimated variances']	temp$var['generic_genetic_1'	'S.E.'])
biv.res.var[nrow(biv.res.var)+1	]<-c(temp$trait2	temp$var['generic_genetic_2'	'Estimated variances']	temp$var['generic_genetic_2'	'S.E.'])
gen.cors[which(rownames(gen.cors)==bivariate.result[[i]]$trait1)	which(colnames(gen.cors)==bivariate.result[[i]]$trait2)]<-temp$funvars['mean'	'r12']
gen.cors[which(rownames(gen.cors)==bivariate.result[[i]]$trait2)	which(colnames(gen.cors)==bivariate.result[[i]]$trait1)]<-temp$funvars['mean'	'r12']
gen.cors.se[which(rownames(gen.cors)==bivariate.result[[i]]$trait1)	which(colnames(gen.cors)==bivariate.result[[i]]$trait2)]<-temp$funvars['sample sd'	'r12']
gen.cors.se[which(rownames(gen.cors)==bivariate.result[[i]]$trait2)	which(colnames(gen.cors)==bivariate.result[[i]]$trait1)]<-temp$funvars['sample sd'	'r12']
biv.gen.covs[which(rownames(gen.cors)==bivariate.result[[i]]$trait1)	which(colnames(gen.cors)==bivariate.result[[i]]$trait2)]<-temp$var['generic_genetic_1_generic_genetic_2'	'Estimated variances']
biv.gen.covs[which(rownames(gen.cors)==bivariate.result[[i]]$trait2)	which(colnames(gen.cors)==bivariate.result[[i]]$trait1)]<-temp$var['generic_genetic_1_generic_genetic_2'	'Estimated variances']
biv.res.covs[which(rownames(gen.cors)==bivariate.result[[i]]$trait1)	which(colnames(gen.cors)==bivariate.result[[i]]$trait2)]<-temp$var['Residual_1_Residual_2'	'Estimated variances']
biv.res.covs[which(rownames(gen.cors)==bivariate.result[[i]]$trait2)	which(colnames(gen.cors)==bivariate.result[[i]]$trait1)]<-temp$var['Residual_1_Residual_2'	'Estimated variances']
}
biv.gen.var<-biv.gen.var[-1	]; biv.res.var<-biv.res.var[-1	]
#bivariate genetic correlations - ordered by clustering algorithm
diag(gen.cors)<-1
gen.cors<-corReorder(gen.cors)
col <- colorRampPalette(c("#BB4444"	"#EE9988"	"#FFFFFF"	"#77AADD"	"#4477AA"))
corrplot(gen.cors	method="color"	col=col(200)
type="upper"	order="hclust"
addCoef.col = "black"
tl.col="black"	tl.srt=45	number.cex=0.7
diag=FALSE
)
##genetic parameter estimates - quadrivariate models - zq95 + 3 als metrics##
#lidar metric names
trait.names<-c("zskew"	zentropy	pzabovezmean	zpcum8	zpcum9	p1th	p2th	p3th	p4th	pground	Closed	Oligophotic	Euphotic	Open	vci	scale	shape.sqrt	zpcum7.sqrt	zkurt.log	zsd	zmean)
#Identify all possible three-trait combinations - ALS metrics only
trait.combns <- as.data.frame(t(combn(trait.names	3)))
#Append fixed trait (zq95)
trait.combns<-cbind(rep('zq95'	nrow(trait.combns))	trait.combns)
colnames(trait.combns)<-paste0('trait'	1:ncol(trait.combns))
#build initial parameter (co)variance matrices (genetic + residual)
gen.covs<-biv.gen.covs[which(rownames(biv.gen.covs)%in%unique(c(unlist(trait.combns))))	which(colnames(biv.gen.covs)%in%unique(c(unlist(trait.combns))))]
res.covs<-biv.res.covs[which(rownames(biv.res.covs)%in%unique(c(unlist(trait.combns))))	which(colnames(biv.res.covs)%in%unique(c(unlist(trait.combns))))]
#use single-trait addvar + resvar estimates for multi-trait starting parameters
for(i in 1:length(single.result)){
if(single.result[[i]]$trait%in%rownames(gen.covs)){
diag(gen.covs)[which(rownames(gen.covs)==single.result[[i]]$trait)] <- single.result[[i]]$var[[1]]
diag(res.covs)[which(rownames(res.covs)==single.result[[i]]$trait)] <- single.result[[i]]$var[[2]]
}
}
#parallelize - set number of threads & initiate
ncore=40
cl <- parallel::makeCluster(ncore)
doParallel::registerDoParallel(cl)
multi.result<-foreach(i=1:nrow(trait.combns)	.packages = c('breedR'	'matrixcalc'	'Matrix')) %dopar% {
Zg<-as(c(79:(nrow(traits)+78))	'indMatrix')
#Subset
data<-traits[	c('male'	'fem'	'rep'	trait.combns[i	1]	trait.combns[i	2]	trait.combns[i	3]	trait.combns[i	4])]
initial_covs <- list(
genetic = gen.covs[colnames(data)[4:ncol(data)]	colnames(data)[4:ncol(data)]]
residual = res.covs[colnames(data)[4:ncol(data)]	colnames(data)[4:ncol(data)]]
)
colnames(data)[4:ncol(data)]<-paste0('trait'	LETTERS[1:length(4:ncol(data))])
data$rep<-factor(data$rep)
data[	4:ncol(data)]<-scale(data[	4:ncol(data)])
if(!is.positive.definite(initial_covs$genetic)){
initial_covs$genetic<-forceSymmetric(initial_covs$genetic)
initial_covs$genetic<-as.matrix(nearPD(initial_covs$genetic	corr=FALSE	keepDiag=FALSE	do2eigen=TRUE	doSym=TRUE	doDykstra=TRUE
only.values=FALSE	eig.tol=1e-02	conv.tol=1e-07	posd.tol=1e-02
maxit=100	conv.norm.type="I"	trace=FALSE)$mat)
}
if(!is.positive.definite(initial_covs$residual)){
initial_covs$residual<-forceSymmetric(initial_covs$residual)
initial_covs$residual<-as.matrix(nearPD(initial_covs$residual	corr=FALSE	keepDiag=FALSE	do2eigen=TRUE	doSym=TRUE	doDykstra=TRUE
only.values=FALSE	eig.tol=1e-02	conv.tol=1e-07	posd.tol=1e-02
maxit=100	conv.norm.type="I"	trace=FALSE)$mat)
}
multi.model.init <- remlf90(fixed = cbind(traitA	traitB	traitC	traitD) ~ -1 + rep
generic = list(genetic = list(incidence = Zg	precision = Ai	var.ini = initial_covs$genetic))	#Pedigree or Genomic
var.ini = list(residual = initial_covs$residual)
method = 'em'
data = data	debug = F)
# Calculate heritability and genetic correlations directly
h2_1 <- 'G_2_2_1_1/(G_2_2_1_1+R_1_1)'
h2_2 <- 'G_2_2_2_2/(G_2_2_2_2+R_2_2)'
h2_3 <- 'G_2_2_3_3/(G_2_2_3_3+R_3_3)'
h2_4 <- 'G_2_2_4_4/(G_2_2_4_4+R_4_4)'
r12<-'G_2_2_1_2/(G_2_2_1_1*G_2_2_2_2)**0.5'
r13<-'G_2_2_1_3/(G_2_2_1_1*G_2_2_3_3)**0.5'
r14<-'G_2_2_1_4/(G_2_2_1_1*G_2_2_4_4)**0.5'
r23<-'G_2_2_2_3/(G_2_2_2_2*G_2_2_3_3)**0.5'
r24<-'G_2_2_2_4/(G_2_2_2_2*G_2_2_4_4)**0.5'
r34<-'G_2_2_3_4/(G_2_2_3_3*G_2_2_4_4)**0.5'
if(!is.positive.definite(multi.model.init$var$generic_genetic)){
multi.model.init$var$generic_genetic<-forceSymmetric(multi.model.init$var$generic_genetic)
multi.model.init$var$generic_genetic<-as.matrix(nearPD(multi.model.init$var$generic_genetic	corr=FALSE	keepDiag=FALSE	do2eigen=TRUE	doSym=TRUE	doDykstra=TRUE
only.values=FALSE	eig.tol=1e-02	conv.tol=1e-07	posd.tol=1e-02
maxit=100	conv.norm.type="I"	trace=FALSE)$mat)
}
if(!is.positive.definite(multi.model.init$var$Residual)){
multi.model.init$var$Residual<-forceSymmetric(multi.model.init$var$Residual)
multi.model.init$var$Residual<-as.matrix(nearPD(multi.model.init$var$Residual	corr=FALSE	keepDiag=FALSE	do2eigen=TRUE	doSym=TRUE	doDykstra=TRUE
only.values=FALSE	eig.tol=1e-02	conv.tol=1e-07	posd.tol=1e-02
maxit=100	conv.norm.type="I"	trace=FALSE)$mat)
}
multi.model <- remlf90(fixed = cbind(traitA	traitB	traitC	traitD) ~ -1 + rep
generic = list(genetic = list(incidence = Zg	precision = Ai	var.ini = multi.model.init$var$generic_genetic))	#Pedigree or Genomic
var.ini = list(residual = multi.model.init$var$Residual)
method = 'ai'
data = data	debug = F
progsf90.options = c('solv_method FSPAK'	'maxrounds 1'
paste('se_covar_function h2_1'	h2_1)
paste('se_covar_function h2_2'	h2_2)
paste('se_covar_function h2_3'	h2_3)
paste('se_covar_function h2_4'	h2_4)
paste('se_covar_function r12'	r12)
paste('se_covar_function r13'	r13)
paste('se_covar_function r14'	r14)
paste('se_covar_function r23'	r23)
paste('se_covar_function r24'	r24)
paste('se_covar_function r34'	r34)
))
multi.model$traits<-colnames(initial_covs$genetic)
return(multi.model)
}
parallel::stopCluster(cl)
#zq95 EBV accuracies
zq95.multi.ebv.acc<-list()
for(i in 1:length(multi.result)){
temp<-multi.result[[i]]
zq95.multi.ebv.acc[[i]]<-data.frame(id1=temp$traits[1]	id2=temp$traits[2]	id3=temp$traits[3]	id4=temp$traits[4]
par.acc=mean(sqrt(1-(temp$ranef$generic_genetic[[1]]$s.e.[1:78]^2/temp$var[[1]][1	1])))	#parent
pro.acc=mean(sqrt(1-(temp$ranef$generic_genetic[[1]]$s.e.[78:ncol(Zg)]^2/temp$var[[1]][1	1])))) #progeny
}
zq95.multi.ebv.acc<-do.call(rbind	zq95.multi.ebv.acc)
##Final models##
data<-traits[	c('male'	'fem'	'rep'	'zq95'	'ht10_35yr'	'zpcum8'	'zpcum7.sqrt'	'Open'	'scale'	'ht89.12yr'	'd89.12yr'	'pil.avg'	'd10_35yr.sqrt')]
data$rep<-factor(data$rep)
#Scale phenotypes
data[	4:ncol(data)]<-scale(data[	4:ncol(data)])
#define heritability/genetic correlation output
# Calculate heritability and genetic correlations directly
h2_1 <- 'G_2_2_1_1/(G_2_2_1_1+R_1_1)'
h2_2 <- 'G_2_2_2_2/(G_2_2_2_2+R_2_2)'
h2_3 <- 'G_2_2_3_3/(G_2_2_3_3+R_3_3)'
h2_4 <- 'G_2_2_4_4/(G_2_2_4_4+R_4_4)'
h2_5 <- 'G_2_2_5_5/(G_2_2_5_5+R_5_5)'
h2_6 <- 'G_2_2_6_6/(G_2_2_5_5+R_6_6)'
h2_7 <- 'G_2_2_7_7/(G_2_2_5_5+R_7_7)'
r12<-'G_2_2_1_2/(G_2_2_1_1*G_2_2_2_2)**0.5'
r13<-'G_2_2_1_3/(G_2_2_1_1*G_2_2_3_3)**0.5'
r14<-'G_2_2_1_4/(G_2_2_1_1*G_2_2_4_4)**0.5'
r15<-'G_2_2_1_5/(G_2_2_1_1*G_2_2_5_5)**0.5'
r16<-'G_2_2_1_6/(G_2_2_1_1*G_2_2_6_6)**0.5'
r17<-'G_2_2_1_7/(G_2_2_1_1*G_2_2_7_7)**0.5'
r23<-'G_2_2_2_3/(G_2_2_2_2*G_2_2_3_3)**0.5'
r24<-'G_2_2_2_4/(G_2_2_2_2*G_2_2_4_4)**0.5'
r25<-'G_2_2_2_5/(G_2_2_2_2*G_2_2_5_5)**0.5'
r26<-'G_2_2_2_6/(G_2_2_2_2*G_2_2_6_6)**0.5'
r27<-'G_2_2_2_7/(G_2_2_2_2*G_2_2_7_7)**0.5'
r34<-'G_2_2_3_4/(G_2_2_3_3*G_2_2_4_4)**0.5'
r35<-'G_2_2_3_5/(G_2_2_3_3*G_2_2_5_5)**0.5'
r36<-'G_2_2_3_6/(G_2_2_3_3*G_2_2_6_6)**0.5'
r37<-'G_2_2_3_7/(G_2_2_3_3*G_2_2_7_7)**0.5'
r45<-'G_2_2_4_5/(G_2_2_4_4*G_2_2_5_5)**0.5'
r46<-'G_2_2_4_5/(G_2_2_4_4*G_2_2_6_6)**0.5'
r47<-'G_2_2_4_5/(G_2_2_4_4*G_2_2_7_7)**0.5'
r56<-'G_2_2_5_6/(G_2_2_5_5*G_2_2_6_6)**0.5'
r57<-'G_2_2_5_7/(G_2_2_5_5*G_2_2_7_7)**0.5'
r67<-'G_2_2_6_7/(G_2_2_6_6*G_2_2_7_7)**0.5'
#Run model
#zq95	zpcum8	zpcum7.sqrt	Open	ht89.12yr	d89.12yr	pil.avg
#set initial co(variance) matrices
initial_covs <- list(
genetic = biv.gen.covs[c('zq95'	'zpcum8'	'zpcum7.sqrt'	'Open'	'ht89.12yr'	'd89.12yr'	'pil.avg')	c('zq95'	'zpcum8'	'zpcum7.sqrt'	'Open'	'ht89.12yr'	'd89.12yr'	'pil.avg')]
residual = biv.res.covs[c('zq95'	'zpcum8'	'zpcum7.sqrt'	'Open'	'ht89.12yr'	'd89.12yr'	'pil.avg')	c('zq95'	'zpcum8'	'zpcum7.sqrt'	'Open'	'ht89.12yr'	'd89.12yr'	'pil.avg')]
)
#use single-trait addvar + resvar estimates for multi-trait starting parameters
for(i in 1:length(single.result)){
if(single.result[[i]]$trait%in%rownames(initial_covs$genetic)){
diag(initial_covs$genetic)[which(rownames(initial_covs$genetic)==single.result[[i]]$trait)] <- single.result[[i]]$var[[1]]
diag(initial_covs$residual)[which(rownames(initial_covs$residual)==single.result[[i]]$trait)] <- single.result[[i]]$var[[2]]
}
}
if(!is.positive.definite(initial_covs$genetic)){
initial_covs$genetic<-forceSymmetric(initial_covs$genetic)
initial_covs$genetic<-as.matrix(nearPD(initial_covs$genetic	corr=FALSE	keepDiag=FALSE	do2eigen=TRUE	doSym=TRUE	doDykstra=TRUE
only.values=FALSE	eig.tol=1e-02	conv.tol=1e-07	posd.tol=1e-02
maxit=100	conv.norm.type="I"	trace=FALSE)$mat)
}
if(!is.positive.definite(initial_covs$residual)){
initial_covs$residual<-forceSymmetric(initial_covs$residual)
initial_covs$residual<-as.matrix(nearPD(initial_covs$residual	corr=FALSE	keepDiag=FALSE	do2eigen=TRUE	doSym=TRUE	doDykstra=TRUE
only.values=FALSE	eig.tol=1e-02	conv.tol=1e-07	posd.tol=1e-02
maxit=100	conv.norm.type="I"	trace=FALSE)$mat)
}
multi.model1.init <- remlf90(fixed = cbind(zq95	zpcum8	zpcum7.sqrt	Open	ht89.12yr	d89.12yr	pil.avg) ~ -1 + rep
generic = list(genetic = list(incidence = Zg	precision = Ai	var.ini = initial_covs$genetic))	#Pedigree or Genomic
var.ini = list(residual = initial_covs$residual)
method = 'em'
data = data	debug = F)
if(!is.positive.definite(multi.model1.init$var$generic_genetic)){
multi.model1.init$var$generic_genetic<-forceSymmetric(multi.model1.init$var$generic_genetic)
multi.model1.init$var$generic_genetic<-as.matrix(nearPD(multi.model1.init$var$generic_genetic	corr=FALSE	keepDiag=FALSE	do2eigen=TRUE	doSym=TRUE	doDykstra=TRUE
only.values=FALSE	eig.tol=1e-02	conv.tol=1e-07	posd.tol=1e-02
maxit=100	conv.norm.type="I"	trace=FALSE)$mat)
}
if(!is.positive.definite(multi.model1.init$var$Residual)){
multi.model1.init$var$Residual<-forceSymmetric(multi.model1.init$var$Residual)
multi.model1.init$var$Residual<-as.matrix(nearPD(multi.model1.init$var$Residual	corr=FALSE	keepDiag=FALSE	do2eigen=TRUE	doSym=TRUE	doDykstra=TRUE
only.values=FALSE	eig.tol=1e-02	conv.tol=1e-07	posd.tol=1e-02
maxit=100	conv.norm.type="I"	trace=FALSE)$mat)
}
multi.model1 <- remlf90(fixed = cbind(zq95	zpcum8	zpcum7.sqrt	Open	ht89.12yr	d89.12yr	pil.avg) ~ -1 + rep
generic = list(genetic = list(incidence = Zg	precision = Ai	var.ini = multi.model1.init$var$generic_genetic))	#Pedigree or Genomic
var.ini = list(residual = multi.model1.init$var$Residual)
method = 'ai'
data = data	debug = F
progsf90.options = c('solv_method FSPAK'	'maxrounds 1'
paste('se_covar_function h2_1'	h2_1)
paste('se_covar_function h2_2'	h2_2)
paste('se_covar_function h2_3'	h2_3)
paste('se_covar_function h2_4'	h2_4)
paste('se_covar_function h2_5'	h2_5)
paste('se_covar_function h2_6'	h2_6)
paste('se_covar_function h2_7'	h2_7)
paste('se_covar_function r12'	r12)
paste('se_covar_function r13'	r13)
paste('se_covar_function r14'	r14)
paste('se_covar_function r15'	r15)
paste('se_covar_function r16'	r16)
paste('se_covar_function r17'	r17)
paste('se_covar_function r23'	r23)
paste('se_covar_function r24'	r24)
paste('se_covar_function r25'	r25)
paste('se_covar_function r26'	r26)
paste('se_covar_function r27'	r27)
paste('se_covar_function r34'	r34)
paste('se_covar_function r35'	r35)
paste('se_covar_function r36'	r36)
paste('se_covar_function r37'	r37)
paste('se_covar_function r45'	r45)
paste('se_covar_function r46'	r46)
paste('se_covar_function r47'	r47)
paste('se_covar_function r56'	r56)
paste('se_covar_function r57'	r57)
paste('se_covar_function r67'	r67)
))
round(mean(sqrt(1-(multi.model1$ranef$generic_genetic[[1]]$s.e.[1:78]^2/multi.model1$var[[1]][1	1])))	4) #par
round(mean(sqrt(1-(multi.model1$ranef$generic_genetic[[1]]$s.e.[78:ncol(Zg)]^2/multi.model1$var[[1]][1	1])))	4) #pro
#Run model
#zq95	zpcum8	scale	Open	ht89.12yr	d89.12yr	pil.avg
#set initial co(variance) matrices
initial_covs <- list(
genetic = biv.gen.covs[c('zq95'	'zpcum8'	'scale'	'Open'	'ht89.12yr'	'd89.12yr'	'pil.avg')	c('zq95'	'zpcum8'	'scale'	'Open'	'ht89.12yr'	'd89.12yr'	'pil.avg')]
residual = biv.res.covs[c('zq95'	'zpcum8'	'scale'	'Open'	'ht89.12yr'	'd89.12yr'	'pil.avg')	c('zq95'	'zpcum8'	'scale'	'Open'	'ht89.12yr'	'd89.12yr'	'pil.avg')]
)
#use single-trait addvar + resvar estimates for multi-trait starting parameters
for(i in 1:length(single.result)){
if(single.result[[i]]$trait%in%rownames(initial_covs$genetic)){
diag(initial_covs$genetic)[which(rownames(initial_covs$genetic)==single.result[[i]]$trait)] <- single.result[[i]]$var[[1]]
diag(initial_covs$residual)[which(rownames(initial_covs$residual)==single.result[[i]]$trait)] <- single.result[[i]]$var[[2]]
}
}
if(!is.positive.definite(initial_covs$genetic)){
initial_covs$genetic<-forceSymmetric(initial_covs$genetic)
initial_covs$genetic<-as.matrix(nearPD(initial_covs$genetic	corr=FALSE	keepDiag=FALSE	do2eigen=TRUE	doSym=TRUE	doDykstra=TRUE
only.values=FALSE	eig.tol=1e-02	conv.tol=1e-07	posd.tol=1e-02
maxit=100	conv.norm.type="I"	trace=FALSE)$mat)
}
if(!is.positive.definite(initial_covs$residual)){
initial_covs$residual<-forceSymmetric(initial_covs$residual)
initial_covs$residual<-as.matrix(nearPD(initial_covs$residual	corr=FALSE	keepDiag=FALSE	do2eigen=TRUE	doSym=TRUE	doDykstra=TRUE
only.values=FALSE	eig.tol=1e-02	conv.tol=1e-07	posd.tol=1e-02
maxit=100	conv.norm.type="I"	trace=FALSE)$mat)
}
multi.model1.5.init <- remlf90(fixed = cbind(zq95	zpcum8	scale	Open	ht89.12yr	d89.12yr	pil.avg) ~ -1 + rep
generic = list(genetic = list(incidence = Zg	precision = Ai	var.ini = initial_covs$genetic))	#Pedigree or Genomic
var.ini = list(residual = initial_covs$residual)
method = 'em'
data = data	debug = F)
if(!is.positive.definite(multi.model1.5.init$var$generic_genetic)){
multi.model1.5.init$var$generic_genetic<-forceSymmetric(multi.model1.5.init$var$generic_genetic)
multi.model1.5.init$var$generic_genetic<-as.matrix(nearPD(multi.model1.5.init$var$generic_genetic	corr=FALSE	keepDiag=FALSE	do2eigen=TRUE	doSym=TRUE	doDykstra=TRUE
only.values=FALSE	eig.tol=1e-02	conv.tol=1e-07	posd.tol=1e-02
maxit=100	conv.norm.type="I"	trace=FALSE)$mat)
}
if(!is.positive.definite(multi.model1.5.init$var$Residual)){
multi.model1.5.init$var$Residual<-forceSymmetric(multi.model1.5.init$var$Residual)
multi.model1.5.init$var$Residual<-as.matrix(nearPD(multi.model1.5.init$var$Residual	corr=FALSE	keepDiag=FALSE	do2eigen=TRUE	doSym=TRUE	doDykstra=TRUE
only.values=FALSE	eig.tol=1e-02	conv.tol=1e-07	posd.tol=1e-02
maxit=100	conv.norm.type="I"	trace=FALSE)$mat)
}
multi.model1.5 <- remlf90(fixed = cbind(zq95	zpcum8	scale	Open	ht89.12yr	d89.12yr	pil.avg) ~ -1 + rep
generic = list(genetic = list(incidence = Zg	precision = Ai	var.ini = multi.model1.5.init$var$generic_genetic))	#Pedigree or Genomic
var.ini = list(residual = multi.model1.5.init$var$Residual)
method = 'ai'
data = data	debug = F
progsf90.options = c('solv_method FSPAK'	'maxrounds 1'
paste('se_covar_function h2_1'	h2_1)
paste('se_covar_function h2_2'	h2_2)
paste('se_covar_function h2_3'	h2_3)
paste('se_covar_function h2_4'	h2_4)
paste('se_covar_function h2_5'	h2_5)
paste('se_covar_function h2_6'	h2_6)
paste('se_covar_function h2_7'	h2_7)
paste('se_covar_function r12'	r12)
paste('se_covar_function r13'	r13)
paste('se_covar_function r14'	r14)
paste('se_covar_function r15'	r15)
paste('se_covar_function r16'	r16)
paste('se_covar_function r17'	r17)
paste('se_covar_function r23'	r23)
paste('se_covar_function r24'	r24)
paste('se_covar_function r25'	r25)
paste('se_covar_function r26'	r26)
paste('se_covar_function r27'	r27)
paste('se_covar_function r34'	r34)
paste('se_covar_function r35'	r35)
paste('se_covar_function r36'	r36)
paste('se_covar_function r37'	r37)
paste('se_covar_function r45'	r45)
paste('se_covar_function r46'	r46)
paste('se_covar_function r47'	r47)
paste('se_covar_function r56'	r56)
paste('se_covar_function r57'	r57)
paste('se_covar_function r67'	r67)
))
round(mean(sqrt(1-(multi.model1.5$ranef$generic_genetic[[1]]$s.e.[1:78]^2/multi.model1.5$var[[1]][1	1])))	4)
round(mean(sqrt(1-(multi.model1.5$ranef$generic_genetic[[1]]$s.e.[78:ncol(Zg)]^2/multi.model1.5$var[[1]][1	1])))	4)
#Ground base model
#d10_35yr.sqrt	ht10_35yr	ht89.12yr	d89.12yr	pil.avg
#set initial co(variance) matrices
initial_covs <- list(
genetic = biv.gen.covs[c('d10_35yr.sqrt'	'ht10_35yr'	'ht89.12yr'	'd89.12yr'	'pil.avg')	c('d10_35yr.sqrt'	'ht10_35yr'	'ht89.12yr'	'd89.12yr'	'pil.avg')]
residual = biv.res.covs[c('d10_35yr.sqrt'	'ht10_35yr'	'ht89.12yr'	'd89.12yr'	'pil.avg')	c('d10_35yr.sqrt'	'ht10_35yr'	'ht89.12yr'	'd89.12yr'	'pil.avg')]
)
#use single-trait addvar + resvar estimates for multi-trait starting parameters
for(i in 1:length(single.result)){
if(single.result[[i]]$trait%in%rownames(initial_covs$genetic)){
diag(initial_covs$genetic)[which(rownames(initial_covs$genetic)==single.result[[i]]$trait)] <- single.result[[i]]$var[[1]]
diag(initial_covs$residual)[which(rownames(initial_covs$residual)==single.result[[i]]$trait)] <- single.result[[i]]$var[[2]]
}
}
if(!is.positive.definite(initial_covs$genetic)){
initial_covs$genetic<-forceSymmetric(initial_covs$genetic)
initial_covs$genetic<-as.matrix(nearPD(initial_covs$genetic	corr=FALSE	keepDiag=FALSE	do2eigen=TRUE	doSym=TRUE	doDykstra=TRUE
only.values=FALSE	eig.tol=1e-02	conv.tol=1e-07	posd.tol=1e-02
maxit=100	conv.norm.type="I"	trace=FALSE)$mat)
}
if(!is.positive.definite(initial_covs$residual)){
initial_covs$residual<-forceSymmetric(initial_covs$residual)
initial_covs$residual<-as.matrix(nearPD(initial_covs$residual	corr=FALSE	keepDiag=FALSE	do2eigen=TRUE	doSym=TRUE	doDykstra=TRUE
only.values=FALSE	eig.tol=1e-02	conv.tol=1e-07	posd.tol=1e-02
maxit=100	conv.norm.type="I"	trace=FALSE)$mat)
}
multi.model2.init <- remlf90(fixed = cbind(ht10_35yr	d10_35yr.sqrt	ht89.12yr	d89.12yr	pil.avg) ~ -1 + rep
generic = list(genetic = list(incidence = Zg	precision = Ai	var.ini = initial_covs$genetic))	#Pedigree or Genomic
var.ini = list(residual = initial_covs$residual)
method = 'em'
data = data	debug = F)
if(!is.positive.definite(multi.model2.init$var$generic_genetic)){
multi.model2.init$var$generic_genetic<-forceSymmetric(multi.model2.init$var$generic_genetic)
multi.model2.init$var$generic_genetic<-as.matrix(nearPD(multi.model2.init$var$generic_genetic	corr=FALSE	keepDiag=FALSE	do2eigen=TRUE	doSym=TRUE	doDykstra=TRUE
only.values=FALSE	eig.tol=1e-02	conv.tol=1e-07	posd.tol=1e-02
maxit=100	conv.norm.type="I"	trace=FALSE)$mat)
}
if(!is.positive.definite(multi.model2.init$var$Residual)){
multi.model2.init$var$Residual<-forceSymmetric(multi.model2.init$var$Residual)
multi.model2.init$var$Residual<-as.matrix(nearPD(multi.model2.init$var$Residual	corr=FALSE	keepDiag=FALSE	do2eigen=TRUE	doSym=TRUE	doDykstra=TRUE
only.values=FALSE	eig.tol=1e-02	conv.tol=1e-07	posd.tol=1e-02
maxit=100	conv.norm.type="I"	trace=FALSE)$mat)
}
multi.model2 <- remlf90(fixed = cbind(ht10_35yr	d10_35yr.sqrt	ht89.12yr	d89.12yr	pil.avg) ~ -1 + rep
generic = list(genetic = list(incidence = Zg	precision = Ai	var.ini = multi.model2.init$var$generic_genetic))	#Pedigree or Genomic
var.ini = list(residual = multi.model2.init$var$Residual)
method = 'ai'
data = data	debug = F
progsf90.options = c('solv_method FSPAK'	'maxrounds 1'
paste('se_covar_function h2_1'	h2_1)
paste('se_covar_function h2_2'	h2_2)
paste('se_covar_function h2_3'	h2_3)
paste('se_covar_function h2_4'	h2_4)
paste('se_covar_function h2_5'	h2_5)
paste('se_covar_function r12'	r12)
paste('se_covar_function r13'	r13)
paste('se_covar_function r14'	r14)
paste('se_covar_function r15'	r15)
paste('se_covar_function r23'	r23)
paste('se_covar_function r24'	r24)
paste('se_covar_function r25'	r25)
paste('se_covar_function r34'	r34)
paste('se_covar_function r35'	r35)
paste('se_covar_function r45'	r45)
))
round(mean(sqrt(1-(multi.model2$ranef$generic_genetic[[1]]$s.e.[1:78]^2/multi.model2$var[[1]][1	1])))	4)
round(mean(sqrt(1-(multi.model2$ranef$generic_genetic[[1]]$s.e.[78:ncol(Zg)]^2/multi.model2$var[[1]][1	1])))	4)
