# Supplementary material for: Generating Douglas-fir Breeding Value Estimates Using Airborne Laser Scanning Derived Height and Crown Metrics
Source: Front Plant Sci. 2022 Jul 14;13:893017. doi: 10.3389/fpls.2022.893017 (PMC9330362; doi:10.3389/fpls.2022.893017)
Supplement: Supplementary file 5 [file Data_Sheet_2.CSV]

fem	male	rep	zmean	zsd	zskew	zentropy	pzabovezmean	zpcum8	zpcum9	imax	imean	ipcumzq70	ipcumzq90	p1th	p2th	p3th	p4th	p5th	pground	Closed	Oligophotic	Euphotic	Open	gfp_m	gfp_IQR	vci	scale	zq95	ht10_35yr	ht84.7yr	ht82.5yr	ht89.12yr	d89.12yr	d10_35yr.sqrt	shape.sqrt	gfp_sd.sqrt	lad_IQR.sqrt	lad_m.sqrt	zpcum7.sqrt	iskew.sqrt	ikurt.inv	lad_sd.log	isd.log	zkurt.log	pil.avg
167	493	lost_4	18.70676712	4.916408668	-1.663323853	0.806021396	58.68493151	60.91008772	87.39035088	4800	1628.949041	67.10853489	90.2094703	50.79452055	36.21917808	11.39726027	1.315068493	0.273972603	0.438356164	0.704166667	0.080059524	0.052380952	0.163392857	0.742833355	0.183738465	0.785645634	0.792778767	24.28	23.7	269	209	725	95	16.1245154965971	2.49471831516105	0.487822375460577	0.646826390927272	0.7683074859716	6.21260744212927	0.863773905023763	0.385061429111628	-0.418091879820933	6.88906686963852	1.89699414591849	20
292	300	lost_4	15.45524636	7.685947508	-0.91738845	0.832950386	61.87010078	84.92997199	96.35854342	4736	1639.113102	64.61200442	88.36395833	56.83090705	31.85890258	9.742441209	1.455767077	0.111982083	0.167973124	0.642245757	0.067894966	0.042651966	0.247207312	0.800410651	0.251963467	0.802495589	0.722690741	24.0575	27.7	280	226	774	107	18.6547581061776	2.30064986579879	0.465088175510838	0.75044491669942	0.631763950380203	7.96350217868998	0.807310725185786	0.421513763021226	-0.975039316424475	6.91796552159987	0.934593253397608	20
439	628	lost_4	17.05876976	4.817490594	-2.079235096	0.790831564	65.8235125	62.50718804	91.46060955	4624	1537.83501	68.73704704	90.45136864	55.41822363	33.05547571	9.686691578	1.63840184	0.201207243	0	0.690868196	0.095006748	0.058119658	0.156005398	0.716267087	0.242803793	0.761155873	0.804433378	21.902	22.3	256	209	574	104	15.1327459504216	2.72930731102234	0.508708622887405	0.779963815827375	0.819677447536529	5.39950799610483	0.814156131832218	0.384091152487727	-0.312285116453538	6.77071148084856	2.01658193264693	19
578	199	lost_4	19.03007983	6.236097708	-2.184015859	0.738566342	64.11764706	50.8617066	79.48717949	4896	1288.618487	63.52030968	86.78697009	54.91596639	33.1512605	10.50420168	1.386554622	0.042016807	0.210084034	0.729708738	0.086731392	0.053592233	0.129967638	0.58110309	0.454218674	0.707231389	0.852462162	24.6	23.9	362	293	774	132	16.6433169770932	3.05556384093018	0.577693079411551	1.1807363931039	1.13182465558937	4.93335150987642	0.820502599630251	0.32628144114977	0.37041365762115	6.47352469959968	1.96480697758416	22
578	199	lost_4	16.8624923	7.725063504	-1.391201115	0.75973042	70.42513863	49.66091245	78.57583231	5104	1326.279729	64.91271756	87.40769096	51.54035736	36.04436229	10.72088725	1.632778805	0.061614295	0.616142945	0.733402814	0.084418968	0.05711308	0.125065138	0.697759331	0.136460852	0.73704036	0.849940805	23.5975	23.5	429	311	817	140	17.606816861659	2.88635929814706	0.497457360986849	0.603548944991208	0.817746014358982	5.62658389789044	1.00554120999589	0.222407597669858	-0.524898093120176	6.55245056171107	1.25240268302892	22
439	628	lost_4	18.26511315	8.097232745	-1.14374069	0.86058106	62.78287462	69.53196696	89.38513307	5008	1415.461774	64.5325544	87.2160672	49.11314985	34.70948012	13.51681957	2.50764526	0.122324159	0.152905199	0.656695157	0.099180912	0.049323362	0.19480057	0.810323422	0.168284055	0.836271747	0.77900758	27.66	27.8	332	272	746	115	16.9410743460974	2.297242658493	0.452413062366683	0.608949789391539	0.61254804954387	6.99385737558323	0.979247874136064	0.305503803839165	-1.04862316068599	6.78067607676509	1.20155471289793	19
439	123	lost_4	16.53381759	11.41712062	-0.550335007	0.730388264	66.64846168	75.71012382	94.06409323	5024	1476.846896	64.28069899	88.0314386	44.18350628	39.55943929	14.87347533	1.365374113	0.018204988	1.419989077	0.682129575	0.065896783	0.05637111	0.195602531	0.748747439	0.333672124	0.794050273	0.789996548	29.26	29.2	483	387	812	145	19.0787840283389	2.59722557818916	0.510785227860008	0.89205694773372	0.796214103743459	7.51303795145479	0.803135228339537	0.407025847358315	-0.131986823799617	6.74111223122264	0.474565700904078	19.5
292	300	lost_4	14.80301965	12.06602605	-0.251253476	0.682402421	58.74363328	65.8578015	88.66779908	4192	1555.822459	65.02708797	87.50835587	44.87024012	36.40552995	16.25030318	2.449672569	0.024254184	0.776133883	0.750554324	0.05857354	0.058388766	0.13248337	0.807936615	0.272727273	0.711499988	0.850640504	28.72	28	326	211	885	114	17.7763888346312	3.07574698374232	0.500278361514867	0.772759666390528	0.676595498802645	7.06849355025525	0.740009690477091	0.443746902910092	-0.245796188382761	6.79778952603403	0.177096834170199	22
495	573	lost_4	16.57249952	10.97831818	-0.528068472	0.794374029	64.96448455	78.47542243	92.2235023	4960	1337.942791	69.1634679	89.29368388	41.77385295	40.52601267	14.95488577	2.649260895	0.076790171	0.153580342	0.659720789	0.067808266	0.053916512	0.218554432	0.813809396	0.183608329	0.838271563	0.765392104	30.12	29.8	453	351	824	130	17.5499287747842	2.33391039309567	0.471614392274027	0.623776139332052	0.633774960060746	7.98303693151923	0.98978092626601	0.276185092382954	-0.628211443323135	6.66221158991048	0.537147859214083	20.5
439	628	lost_4	19.02762475	5.994468102	-1.800391564	0.796890803	60.55888224	67.89778399	90.67678179	3728	1292.91497	64.52065487	86.30064914	48.78243513	37.48502994	12.39520958	1.317365269	0.01996008	0.099800399	0.707536805	0.093386069	0.063063063	0.136014063	0.768728747	0.354114686	0.760592374	0.79355925	25.28	25.2	345	264	788	130	17.4928556845359	2.64652469627623	0.552335114762768	0.714800456770979	0.822014182359404	6.34566926887937	0.816932274426712	0.381877558987777	0.206638358125714	6.51076124886498	1.83848723064593	20
62	199	lost_4	18.39501787	9.165602648	-1.203344274	0.772101386	73.75268049	50.52902488	82.12753789	5136	1319.818156	65.89024762	87.72218063	54.55325232	36.02573267	8.591851322	0.800571837	0.028591851	0.071479628	0.723505288	0.098856033	0.057845888	0.119792791	0.719155809	0.261404079	0.732132697	0.855369729	26.24	26.4	288	210	758	109	15.9373774505092	2.92980723256668	0.490490855164497	0.789323478682853	0.831648203869881	5.38747421989192	0.888598587102185	0.308468159498756	-0.154854364521936	6.59550011071757	1.02865148567227	19.5
439	123	lost_4	18.28518069	9.212611653	-1.18101795	0.748434617	74.79150872	79.6284595	94.73019083	5152	1276.645944	59.51626466	84.96265011	49.87364165	35.64569118	12.82537276	1.592115239	0.063179176	0.972959313	0.670372881	0.07579661	0.056542373	0.197288136	0.698315965	0.394943393	0.740479016	0.768314701	28.1635	28.8	406	335	936	121	16.7332005306815	2.6713657542538	0.561100718231584	1.03755005855139	0.986883902493095	7.58622868492639	1.02167184947027	0.279452165652046	0.564993182654911	6.675745335878	1.09491518613243	21.5
227	585	lost_4	18.39290811	7.042821348	-1.955383651	0.691010429	75.63538612	39.48655257	78.04400978	4528	1206.127077	65.34929182	87.79966739	56.20723363	34.06647116	8.870967742	0.806451613	0.048875855	0.610948192	0.735643564	0.114191419	0.050825083	0.099339934	0.71608294	0.445964432	0.656742027	0.870000608	23.85	22.8	325	247	748	105	14.6969384566991	3.44377863254885	0.544617914688821	0.967816713019568	0.865735885244455	4.32483022556955	0.968818765817426	0.265469213341005	0.0262934690721819	6.50484587592589	1.68625982222525	20
46	541	lost_4	21.99572036	5.986238228	-2.91647402	0.612974832	77.37364195	14.79206049	48.67674858	3568	1257.318847	62.85322706	85.91780427	62.39962211	29.90080302	7.038261691	0.661313179	0	0.047236656	0.782497876	0.107618238	0.04757859	0.062305296	0.80503072	0.385813149	0.566663988	0.915525118	25.48	24.4	328	248	837	114	16.0312195418814	3.79739483988695	0.513226757876087	0.834954697573467	0.652653919010681	2.86758825182417	0.717835619762631	0.359916211952154	-0.528625899506758	6.33262001490558	2.33916139546569	20
402	62	lost_4	17.80847253	8.474683677	-1.267009944	0.782105923	69.01890725	58.29362716	85.28886242	4896	1385.649546	67.15270245	89.20378262	52.1214828	36.16197707	10.13845467	1.563197856	0.014887599	0.193538782	0.664079922	0.095798769	0.049594149	0.190527161	0.788584858	0.190410053	0.762838545	0.828706285	25.81	25.2	220	151	695	110	17.2046505340853	2.75100929842122	0.472677632218831	0.661345901930299	0.665389353686997	6.09630864950258	0.880140466062094	0.34533414960703	-0.749996582619541	6.69701746925412	1.14664428518361	17.5
630	52	lost_4	23.88091888	9.15270507	-1.679016787	0.80288362	70.27936722	48.52718398	78.60629524	4272	1485.490407	65.73973035	89.32340476	52.40659711	35.37529451	10.58566139	1.548300236	0.084146752	0.185122854	0.729444444	0.108703704	0.047592593	0.114259259	0.791976396	0.185210501	0.775308918	0.847691557	31.92	29.3	448	336	1066	168	20.976176963403	2.72900835524555	0.46814177339776	0.641545161309787	0.694752483262924	5.18631166147967	0.788706638110774	0.437459396495243	-0.351449351162154	6.7958767353912	1.54397935517973	21.5
628	123	lost_4	18.25676524	7.511981283	-1.655590123	0.747741926	74.03534079	60.02886003	90.90909091	4944	1309.005409	65.88485765	88.80445371	47.31337901	37.10782546	13.52326001	1.947349441	0.10818608	0.252434187	0.719153717	0.103725894	0.05916495	0.117955439	0.666899895	0.3179361	0.702646158	0.826991953	24.62	24.5	216	158	653	83	14.6969384566991	3.0357742137715	0.535528864768277	0.880820263731483	0.883190132983833	5.52770798432768	0.986751110969732	0.286012171803979	-0.252405854241021	6.64677016458983	1.48243263545927	20
415	350	lost_4	19.18346785	7.489277316	-1.816913984	0.719368705	71.88174363	47.93870063	86.07813512	3968	1372.050065	63.53943329	87.66369722	56.45230902	32.58523953	9.387138541	1.532153647	0.043159258	0.280535175	0.724145121	0.089449541	0.052960801	0.133444537	0.614475773	0.428644423	0.682908707	0.847948025	25.29	23.9	281	227	725	103	15.6204993518133	3.23982378687484	0.575976714807118	0.832564274395677	1.08932955527701	5.28080470572431	0.769831712129346	0.399764858789778	0.373579379158004	6.58924960001434	1.6001295985879	18.5
566	153	lost_4	22.4899952	8.505153857	-2.074437501	0.676174482	77.91116447	30.64361191	71.13352546	4528	1346.496999	63.62443297	87.95412399	56.39855942	32.36494598	10.13205282	1.080432173	0.024009604	0.648259304	0.762505437	0.078947368	0.041104828	0.117442366	0.608140199	0.293143274	0.645649259	0.889848643	28.65	28	411	310	924	138	15.9373774505092	3.68304967520125	0.498010692656292	0.904366032643863	0.961605216292008	3.81802691059139	0.774779658999899	0.381680060895069	-0.515099681217327	6.57568176926113	1.75426533262993	23
66	231	lost_4	17.165254	9.429228007	-1.043744106	0.750909576	71.23637207	58.35266821	86.9837587	4144	1360.293203	63.94189581	87.47387549	56.46021805	32.86940385	9.603340292	1.020644862	0.046392948	0.556715379	0.724859212	0.089185151	0.053327204	0.132628434	0.77300554	0.218551537	0.746963906	0.831341763	25.97	20.7	370	275	802	128	15.6524758424985	2.77888309739723	0.463743187551041	0.727082666551748	0.688931605458771	5.92685500160076	0.825236701195481	0.392096084930434	-0.876324400128901	6.68328251703375	0.876488881413294	20
62	199	lost_4	14.90052254	7.213831887	-1.372617878	0.659761597	76.94672131	76.92307692	97.74358974	4320	1187.377049	67.74264807	91.2508629	55.94262295	33.70901639	9.221311475	1.12704918	0	0.409836066	0.736111111	0.061237374	0.041666667	0.160984848	0.658001832	0.314852334	0.625945572	0.78812486	21.01	19.7	226	170	683	86	13.7113092008021	3.14325210061172	0.529019817209148	0.928438936602726	0.913583840159183	5.70200144773745	1.08893868652004	0.25190258102362	-0.295786787102802	6.65259583649923	1.17100232768603	20
560	167	lost_4	16.62400868	9.76474429	-0.86826011	0.763654791	70.68048166	71.26452878	92.81613219	5280	1301.640997	66.02733125	88.63653575	51.82021843	35.56426771	11.07532904	1.484178101	0.056006721	0.378045365	0.65033471	0.099131178	0.05839624	0.192137872	0.779499903	0.154490414	0.775053838	0.793574991	26.9895	26.5	324	263	816	107	15.7162336455017	2.6410783028907	0.436694453823265	0.63018327572223	0.668451137331668	7.01389981750524	1.0370318813807	0.247398888596861	-1.1923488879	6.67144086857256	0.745493981439603	18
557	426	lost_4	19.9311588	7.991615679	-1.7500086	0.734256626	73.40772532	53.02197802	84.78708791	4144	1580.593991	65.87555501	88.26574678	56.27467811	33.527897	8.909871245	1.253218884	0.034334764	0.17167382	0.730351967	0.092753623	0.051345756	0.125548654	0.682223932	0.303448785	0.704100036	0.841698444	27.018	25.6	349	269	888	122	18.3575597506858	3.11733601381051	0.537272818966305	0.795514080956459	0.874273156970978	5.17715024120413	0.631041304511836	0.472611883985849	-0.133406011913584	6.73535733502106	1.55211139936038	22
100	210	lost_4	20.35636096	6.429976801	-2.59480868	0.617263253	77.63609613	34.36426117	92.53804615	4720	1602.071604	65.50224329	88.5988715	62.23639039	31.04462972	6.032368808	0.588523786	0.098087298	0.098087298	0.774741362	0.078860043	0.044505173	0.101893422	0.751299058	0.5	0.576776433	0.856497985	24.582	22.1	282	205	698	117	16.0934769394311	3.89253862665485	0.546545158244037	1.08537537009092	0.792117755134929	3.42533802711499	0.656655807862841	0.430384891525686	-0.212223929236982	6.74812712199597	2.12500898452834	21.5
119	566	lost_4	20.67075439	9.047443124	-1.607058108	0.711803628	79.47019868	36.52073733	69.93087558	4240	1441.308379	64.05703619	87.45389223	57.47192629	32.68067953	8.983587676	0.835012957	0.02879355	0.201554852	0.772540046	0.088329519	0.044851259	0.094279176	0.784002719	0.352652584	0.656386587	0.887553721	27.63	26.7	309	240	815	106	16.3095064303001	3.47095282739481	0.49809441374101	0.895495833602815	0.689942256279466	4.32679999075529	0.68433751687307	0.412075007404339	-0.616436896786743	6.60259028228146	1.35929059501427	17.5
121	628	lost_4	21.51245658	6.719314497	-2.146350791	0.759978423	61.02150538	63.0196484	88.47983454	4336	1486.173697	65.60744085	88.48787612	54.03225806	34.59470637	9.946236559	1.302729529	0.124069479	0.475599669	0.70905108	0.096186398	0.051578214	0.143184307	0.803607762	0.338768116	0.727313569	0.818694898	28.2225	28.7	426	347	812	133	18.3575597506858	2.8766488833363	0.540892779578356	0.846810243797275	0.742218865968792	5.51391958592071	0.795495287226769	0.406677679875092	0.0725876668607759	6.7261296539315	2.00410524232566	22
199	578	lost_4	22.74568471	7.12666877	-2.132284161	0.783775639	64.34798402	61.48955495	87.12079927	3936	1408.159826	65.35351013	88.20945019	55.7028696	33.41808936	9.49872866	1.307664366	0.07264802	0.236106066	0.70589093	0.089530475	0.052347623	0.152230971	0.795112787	0.317356146	0.757747554	0.820188217	29.86	29.2	322	234	852	129	19.5703857907809	2.81000332651049	0.473893392019766	0.851931807717026	0.661383508261281	5.57827627587591	0.756399247091111	0.431715487888969	-0.789187418591938	6.6429617717322	1.99541799182232	21
566	321	lost_4	17.08287174	6.481209214	-1.129396623	0.880111515	61.78356713	63.82040489	90.31870114	4368	1333.508617	63.33868734	87.46994383	53.20641283	33.74749499	10.96192385	1.923847695	0.160320641	0.180360721	0.691679749	0.10989011	0.059026688	0.139403454	0.760020488	0.150035321	0.848085428	0.76992677	24.52	24.3	307	235	761	118	16.062378404209	2.14583544662679	0.507198706622957	0.556063074659701	0.766926390209647	6.96323708342607	0.926781682490542	0.32519987777974	-0.168035488354995	6.65922046198569	1.26561591577626	20
66	231	lost_4	18.4601385	7.846883818	-1.637870166	0.719754279	73.45958168	42.80056577	73.26732673	4096	1248.049746	62.96077543	86.86946281	51.49802148	34.73713963	11.84284907	1.780667044	0.141322781	0.169587337	0.739495798	0.116246499	0.050980392	0.093277311	0.755854541	0.28278481	0.689273042	0.868502133	24.64	24.6	390	321	822	136	16.9705627484771	3.21841914454907	0.499499873873858	0.80497521390413	0.759259815214792	5.03453420387626	0.903683379287237	0.326913386562759	-0.293630376587458	6.52058464324072	1.42740422428199	20
400	439	lost_4	18.81936154	8.383942978	-1.471076357	0.766474778	73.2416299	56.98338525	83.74870197	5312	1498.240332	63.40608933	87.59489461	56.55333506	33.6880353	8.798338957	0.882429276	0.077861407	0.441214638	0.703318584	0.090929204	0.055752212	0.15	0.748121341	0.269473384	0.747574481	0.839227817	26.58	25.9	451	370	895	144	16.2480768092719	2.84981868721503	0.50127541132595	0.776027621286768	0.763783169492494	5.64159746968888	0.866481407763606	0.330849494210097	-0.396843483852199	6.75043663781008	1.32438748882157	19
155	623	lost_4	16.39247741	5.993166513	-1.987807085	0.6822154	79.51807229	74.75508666	96.49585531	3968	1297.933735	65.30119699	89.35332804	58.47138554	32.19126506	8.471385542	0.790662651	0.075301205	0.790662651	0.70137457	0.087628866	0.05395189	0.157044674	0.702227784	0.358506453	0.642745331	0.796978438	21.05	18.5	440	340	754	144	15	3.0318151723019	0.545447533682205	0.949636839007418	0.929447611756574	5.24817404627552	0.814555645121928	0.333980178907604	0.349899252297753	6.47173541119543	1.74968729008034	23
123	628	lost_4	18.71975578	6.415422812	-2.313815905	0.625544643	76.75534235	58.2460733	97.60034904	4528	1546.689926	64.32103221	90.14526753	53.51068469	35.06323594	10.20497165	1.090274749	0.13083297	0.30527693	0.732476636	0.080996885	0.050623053	0.135903427	0.650864749	0.454137029	0.584789956	0.821904557	23.18	23.5	420	322	954	130	15.6843871413581	3.61693924057344	0.583693506045767	1.14203447014528	1.00175041402537	4.68464500042426	0.772953382164798	0.389400207965567	0.352691736490353	6.74709215241637	1.94105851201741	19.5
121	628	lost_4	20.96654107	6.409110566	-1.94576837	0.809984903	59.31704445	63.6631331	88.86925795	3904	1345.756844	66.70388246	88.39112281	52.92905505	35.76685311	10.0677068	1.236385046	0	0.088313218	0.681152461	0.100120048	0.054261705	0.164465786	0.723965499	0.292180965	0.780005574	0.806571841	28.046	27.5	381	294	912	110	17	2.69451063590404	0.482735357105733	0.852196080136491	0.762295478144794	6.24867477150155	0.822965484087881	0.385935271070642	-0.83165403658559	6.60422602569941	1.94542461120088	18
300	578	lost_4	17.89643742	8.393730459	-1.397431457	0.715300312	76.86429513	62.09804955	86.16236162	4336	1453.976285	68.10578052	89.43354646	53.9657444	34.62450593	10.27667984	1.106719368	0.026350461	0.210803689	0.707268878	0.104446013	0.051658433	0.136626676	0.76359721	0.47129575	0.673768131	0.838293686	25.523	25	405	314	865	137	16.8819430161341	3.09231564996202	0.551386441617855	1.05793741591835	0.802196206672657	5.21038660945615	0.7734338291024	0.383014201993488	0.0172093313345461	6.66225282357596	1.21631026737392	20
66	415	lost_4	19.76385623	9.091762232	-1.447752039	0.737113691	73.33519086	50.64102564	82.32998885	5376	1448.617442	65.673672	87.47103338	55.94873224	34.91223182	8.470325996	0.640847033	0.027862914	0.835887434	0.725630207	0.087633885	0.048036352	0.138699556	0.765159779	0.312653512	0.714693091	0.855652634	27.91	27.3	359	271	825	125	17.7482393492988	3.04985364009488	0.500451750921105	0.863387598938044	0.735965976115744	5.37604828940366	0.863939276801327	0.325252180326202	-0.499973129027971	6.71311874554613	1.26784668116766	19
402	292	lost_4	18.53619762	7.054270024	-1.951271949	0.695022264	71.20338331	41.65384615	77.42307692	3712	1512.35371	63.19411679	86.36903503	60.97654748	29.91157247	8.073817762	0.999615532	0.038446751	0.384467512	0.766398515	0.093131188	0.050742574	0.089727723	0.625912549	0.234692386	0.660375624	0.872388747	24.12	23.1	451	350	950	126	14.7986485869487	3.34580400950205	0.574064754187191	0.733265435568867	1.10704491010979	4.74746896145725	0.551804090234931	0.514253329667146	0.732705310339526	6.66354589298864	1.6983252934273	21.5
317	541	lost_4	21.94355584	8.658238498	-1.745220247	0.769847228	70.58194266	49.00492189	80.89022042	4112	1248.763372	66.03325155	88.34989515	48.03166453	37.24860933	12.75139067	1.925545571	0.042789902	0.470688917	0.727797468	0.107341772	0.049417722	0.115443038	0.804865441	0.294642857	0.731223618	0.846560798	29.31	27.3	351	259	748	120	18.5472369909914	2.85929088691584	0.512013138503301	0.80065975357826	0.71853752859541	5.27034998078875	0.856997683194068	0.353720246270124	0.0450581861371495	6.49861839700516	1.55557121557968	19
231	53	lost_4	19.86763202	8.450806388	-1.282748224	0.8506457	66.78983834	74.14536495	90.4065291	4944	1535.960585	66.80277913	89.10351818	53.90300231	34.82678984	9.730561971	1.478060046	0.046189376	0.492686682	0.646274985	0.097718554	0.048320883	0.207685578	0.79903622	0.205284662	0.830006711	0.771554959	29.29	28.6	299	243	883	119	18.2482875908947	2.35635322330927	0.45887587864258	0.662025034269853	0.647939640707373	7.3182736803156	0.85933571902953	0.359621086450588	-0.854664273240324	6.80226904042152	1.31608610376137	20.5
214	129	lost_4	18.91154569	9.287252863	-1.104847187	0.847226145	68.88374783	68.70571222	91.06290672	4576	1534.371313	64.4596461	87.72013413	51.83632157	34.68768074	11.52400231	1.836321573	0.1156738	0.563909774	0.658756303	0.113747899	0.053512605	0.173983193	0.818946026	0.108842976	0.8234929	0.786095805	28.685	28.1	342	236	873	132	18.2756668824971	2.37944620069461	0.437524149047798	0.497913428218199	0.590307923883798	6.83447515248977	0.803827013106676	0.427025123990716	-1.2240625146265	6.8259761923832	1.04222999921276	20.5
227	214	lost_4	20.03154595	9.088940715	-1.433697922	0.767446854	72.63467632	51.49456522	78.62318841	4176	1693.204165	63.5403477	86.75588618	56.04345858	31.57537347	11.00045269	1.335445903	0.022634676	0.316885469	0.731497418	0.093550673	0.050217677	0.124734231	0.716848449	0.23343921	0.746215895	0.857471865	28.1615	27.9	354	264	799	122	18.2208671582886	2.95126314753531	0.477024333760868	0.774880932143771	0.810945280521442	5.46936461391997	0.58164806541413	0.543640622095923	-0.544577133250289	6.87509948282384	1.27655703144818	22
582	344	lost_4	19.71896396	8.011086333	-1.815345285	0.680195993	77.84843667	75.245163	99.39040551	4896	1471.470058	62.89965224	88.05962839	55.56438792	34.26073132	9.220985692	0.900900901	0.052994171	0.238473768	0.690082645	0.087957497	0.043290043	0.178669815	0.628354442	0.485498903	0.63846457	0.794060249	26.1935	22.7	232	163	680	93	14.8660687473185	3.47325762649418	0.556092209979604	1.14045197136925	0.99277601149504	5.39458160842896	0.911059721972166	0.329594825363351	-0.0576140377384018	6.78201078685744	1.55246223457927	20.5
33	227	lost_4	14.58865145	8.016589535	-0.92060769	0.796347442	68.62609497	69.79478902	87.57205442	4816	1430.355002	67.97204781	88.03960753	55.87828492	33.90963578	9.220839096	0.968188105	0.023052098	0.092208391	0.681869197	0.097337006	0.054892358	0.165901439	0.69761823	0.345651394	0.769165935	0.815511471	23.33	23.4	289	226	720	113	16.3707055437449	2.68059756080617	0.542636814084706	0.824441969455704	0.883824122775567	6.77549328093534	0.993652063853339	0.282844139036433	-0.0782430124302977	6.75980565676048	0.829831508892168	20
33	129	lost_4	19.81116056	7.838091527	-1.741454672	0.748009355	73.18309859	50.88279489	84.76709241	3840	1318.306854	62.25336126	85.42082147	51.28638498	34.27230047	12.30046948	1.9342723	0.20657277	0.131455399	0.732936125	0.097607991	0.052221151	0.117234732	0.810509472	0.266045079	0.724763087	0.83718918	26.72	27.3	263	209	705	97	16.1864140562386	2.86032862360254	0.475948498264255	0.779164099532313	0.617644800026682	5.12246712239327	0.859806903321903	0.391209183045629	-0.855390802076088	6.61908325095265	1.54660899256181	17.5
227	214	lost_4	19.8236899	4.824845082	-2.256805653	0.773861298	58.49358974	56.27254509	87.01402806	3712	1322.358974	65.09830916	86.66621422	52.80448718	35.8974359	10.17628205	1.121794872	0	0.16025641	0.726815241	0.098849748	0.048885694	0.125449317	0.756479373	0.226558814	0.754356178	0.815787257	25.065	24.5	296	241	715	114	18.6815416922694	2.72844838085678	0.50647074841495	0.741028339539049	0.769155475180408	5.44603696645552	0.88164036885796	0.356282909427031	-0.197487339719881	6.5912742979245	2.25442307094704	20.5
33	227	lost_4	15.71479137	8.1763354	-1.101518364	0.792823345	71.90594059	64.24403183	88.52343059	4864	1449.909477	64.09335412	87.7266883	55.32178218	34.15841584	9.264497878	1.166902405	0.088401697	0.282885431	0.656164133	0.117787141	0.054222385	0.171826342	0.75392741	0.218730167	0.768462189	0.817726152	23.71	24.3	259	206	729	97	15.7797338380595	2.6900467895559	0.461925547031121	0.689730063140646	0.71843886587517	6.37607153661249	0.834978220674048	0.36062338723316	-0.906382609832558	6.70135368876787	0.969946176586626	16.5
129	33	lost_4	20.04446861	7.551961026	-1.584148685	0.819159332	61.26693379	63.83587786	86.10687023	4368	1314.051517	65.91138247	87.73075547	51.03987789	34.99332189	12.21141004	1.698149208	0.057240985	0.171722954	0.686783804	0.10202869	0.049910873	0.161276632	0.777523966	0.252513374	0.79008677	0.81025887	27.82	28.3	328	268	828	108	16.3707055437449	2.59871697939579	0.47513806414557	0.745460565020042	0.694458671196494	6.39805552492318	0.937653496234083	0.328495590056914	-0.714822976421458	6.61587135577348	1.5654832602198	18
408	210	lost_4	21.21920505	7.778727945	-2.088491228	0.687787021	77.14872397	36.48371001	72.20428529	4464	1448.190085	63.8459918	88.140526	54.18011147	35.49427985	9.240246407	1.026694045	0.058668231	0.381343502	0.787346454	0.089023907	0.0457007	0.077928939	0.634113552	0.291813109	0.656688991	0.881454516	27	26.2	390	307	899	129	15.9687194226713	3.53188528692538	0.552304688555149	0.953876044357966	1.07006857630714	4.12242928987266	0.724608579855359	0.432725734403022	0.565317886882655	6.66746760265591	1.78748628064869	20
33	585	lost_4	20.28626026	6.421197929	-2.480849475	0.673083575	72.66009852	44.14784394	87.39219713	3968	1200.696223	61.17523495	86.97745151	54.26929392	34.93431856	9.523809524	1.272577997	0	0.369458128	0.741680158	0.100017989	0.054326318	0.103975535	0.592311978	0.420622461	0.639776504	0.850691521	25.08	23.2	418	331	882	140	15.3297097167559	3.52877378844267	0.568122613526341	1.14698042354698	1.08902635413474	3.88753602427039	0.965308113505734	0.298287682897151	0.238233835687569	6.47045436528179	2.08935501269527	20
73	56	lost_4	21.49035364	7.801729039	-2.03195276	0.720941596	75.12630015	46.52199762	78.41854935	3808	1347.247548	63.41854219	87.10679283	53.04606241	35.00742942	10.84695394	1.069836553	0.029717682	0.416047548	0.745098039	0.096279537	0.046757164	0.111865259	0.645288326	0.344014642	0.694438295	0.863304326	27.808	27.5	397	314	867	129	17.2336879396141	3.23908173870312	0.53053319217557	0.914325853293015	0.956200347207634	4.66155373561219	0.702510281063559	0.44103696988122	-0.0856122656570584	6.54986904558559	1.78342111894248	22
121	400	lost_4	21.26364604	7.722774678	-1.87008569	0.767279057	66.13439787	57.63087844	84.89352263	4976	1340.160568	64.37668465	88.02300397	55.13417609	33.06719894	9.957862054	1.774229319	0.044355733	0.399201597	0.714736744	0.088216176	0.052743987	0.144303092	0.678937259	0.299963156	0.742565775	0.83163095	28.45	28.1	377	265	875	128	16.9705627484771	2.8896571050905	0.550559682504994	0.83834246761094	0.975533506344093	5.77606357132606	0.828466891915422	0.352339864925305	0.406898296602723	6.56994021024531	1.7339291225153	22
129	33	lost_4	19.27902189	9.880537982	-1.179216441	0.766683152	70.16574586	59.40634596	85.19959058	4368	1429.375895	65.75122828	88.64573909	50.80826683	35.99345202	11.54082259	1.534683855	0.122774708	1.16635973	0.706625151	0.094447327	0.047223664	0.151703857	0.794895844	0.216990784	0.764138569	0.834491687	28.55	28	450	350	971	142	17	2.79725972533835	0.464387840064746	0.708037607052055	0.653500779647584	6.08200527211215	0.779389482223105	0.418765508051455	-0.891562963804184	6.69545571626825	1.0413827195908	19
121	439	lost_4	21.25505988	8.645535396	-1.721882842	0.755316678	75.20413718	56.54778111	85.54315274	5312	1526.928688	66.01601159	87.90203667	55.74305934	32.85247686	9.85302123	1.415351116	0.136091453	1.034295046	0.716221448	0.087688734	0.052071235	0.144018583	0.792361734	0.257175599	0.729766809	0.839550179	29.07	28.1	354	257	883	116	17.6918060129541	2.96243537752303	0.457052132693854	0.775537135152147	0.654290116844202	5.07230593517386	0.874054712246322	0.316297036104052	-0.976102282759862	6.78256399895895	1.5401402284251	20
231	194	lost_4	22.35668531	5.587541517	-2.165935028	0.783375098	59.60839161	50.08393956	79.91046447	4000	1553.226294	65.66421456	87.34040438	56.08391608	35.58041958	7.496503497	0.839160839	0	0.531468531	0.72118078	0.077569489	0.048911872	0.152337858	0.769021747	0.229393148	0.76310844	0.836032739	28.453	29.9	403	298	824	160	18.5741756210067	2.75690490423591	0.48471701434961	0.759282926187597	0.711093448851837	5.00419521801458	0.649236143479397	0.480939698458023	-0.587052929351896	6.72825827023396	2.20044377526498	22
66	53	lost_4	11.21185924	8.235220237	-0.359850142	0.704247388	63.28445748	82.62910798	95.89201878	5424	1380.767155	69.4089902	89.55266485	52.6686217	33.95894428	10.79178886	2.404692082	0.175953079	0	0.702749141	0.059278351	0.056701031	0.181271478	0.779126072	0.383296468	0.709858446	0.766257095	20.468	16.4	196	146	561	74	12.8452325786651	2.62801190313134	0.560463783843345	0.903541502090524	0.774135132906394	8.24008865425609	1.06596505618149	0.25884708039107	0.0691556554369254	6.79221215295412	0.329008377626039	18
129	33	lost_4	8.81754717	9.449743043	0.300258533	0.572193366	46.41509434	82.5095057	88.59315589	4944	1530.143396	83.01306081	93.74580752	62.26415094	27.9245283	9.433962264	0.377358491	0	1.509433962	0.726067747	0.038291605	0.05203731	0.183603338	0.798495132	0.310814186	0.725190247	0.827476651	22.898	24.1	446	338	844	122	14.142135623731	2.43004179346776	0.532283753274511	0.792032270807194	0.678114595035382	8.22682249535019	0.920160662058534	0.395335046608158	-0.31251167552492	7.0558398907934	0.237202337824198	19.5
566	393	lost_4	21.17875238	9.719695051	-1.334268154	0.804268728	69.59390119	54.88269795	86.36363636	4880	1534.158628	65.35271264	88.89364571	54.83066999	34.32048087	9.602697552	1.187509163	0.058642428	0.146606069	0.692903995	0.100298151	0.047704234	0.15909362	0.815587393	0.148509813	0.776889312	0.827979297	30.2	29.3	302	213	895	116	16.583123951777	2.69771715604138	0.427754719436268	0.5841024969986	0.597923198245393	6.11833454462895	0.815874671748057	0.380959103247871	-1.36713848802217	6.80178612325162	1.20909787220069	20
350	53	lost_4	22.47810796	8.67601861	-1.93053761	0.719077146	77.50913691	42.12598425	79.8087739	3872	1221.816137	64.69249885	88.06442706	48.01799269	36.80067473	13.15715491	1.883609784	0.140567894	0.73095305	0.731301587	0.105904762	0.051809524	0.110984127	0.646143068	0.298252631	0.694053623	0.868511536	29.46	28.7	419	317	977	124	15.8745078663875	3.29732683699994	0.508954262188657	0.863315301613495	0.945641998327062	4.63213697012513	0.95764802876631	0.323340111944298	-0.203659175635096	6.52807336636744	1.68033431614682	19
73	581	lost_4	19.87980398	8.270724266	-1.67123599	0.740712544	73.16229461	53.11418685	85.81314879	4800	1362.112424	66.34972555	88.50749857	53.07004901	33.66964543	11.24243298	1.844912078	0.172960507	0.807149034	0.718387026	0.088976551	0.049747973	0.142888451	0.72221497	0.22620468	0.719546552	0.836482326	27.34	27.4	375	286	872	121	15.8745078663875	3.03187909983231	0.489286596996076	0.769196212289166	0.79747174746194	5.19237751998061	0.839333866825353	0.367140442536742	-0.563893757161181	6.65932332835376	1.49034887189949	20
81	560	lost_4	18.65969507	10.82992074	-0.933467846	0.745867137	72.18045113	58.07395028	86.08731982	4560	1438.282373	69.179333	89.3858357	48.76775272	37.48955723	12.09273183	1.587301587	0.062656642	0.647451963	0.690947368	0.104631579	0.059368421	0.145052632	0.774264031	0.132577353	0.764632168	0.8369992	29.0565	29.2	461	341	1003	156	17.0880074906351	2.79282644716782	0.443143576056339	0.575179752772992	0.6863443800309	6.5806370352725	0.824110814757336	0.354312702308545	-1.00712169237611	6.69065555439684	0.7827587710209	21
350	53	lost_4	23.11846319	6.703728585	-2.139389616	0.784280889	61.02573267	61.08330354	84.44762245	3888	1410.690493	65.50895946	88.71316547	50.82201573	35.20371694	12.54467477	1.393852752	0.035739814	0.178699071	0.696545496	0.101151501	0.050274705	0.152028298	0.76756168	0.334670186	0.764575235	0.817172783	29.91	30.2	462	351	982	171	21.095023109729	2.77124856716246	0.501935188047222	0.895691513859543	0.743403793372081	5.79410769230259	0.819642021860763	0.396615936394797	-0.300446520501072	6.66962409905037	2.08497074144268	21.5
73	581	lost_4	19.58827857	8.500542665	-1.538079332	0.74061498	69.93312009	60.15125073	87.14368819	4848	1234.261122	65.19833088	86.25800542	51.35213725	34.86478628	12.00930503	1.657458564	0.116312882	0.465251527	0.679941542	0.099135306	0.050176592	0.170746559	0.769213762	0.368906903	0.723642917	0.824241673	27.071	26.8	345	264	821	107	15.0665191733194	2.9724092152663	0.530030732127864	0.895953752154652	0.769085263803696	5.94966280473104	1.01607684502699	0.25308208058739	-0.143484150554922	6.5656625906921	1.38538935897896	19
623	167	lost_4	14.1570048	8.537963193	-0.888324486	0.701210433	71.328	54.60947503	82.33034571	5792	1351.99232	69.65019446	89.26952484	52.128	35.04	11.264	1.568	0	0.288	0.73907496	0.096331738	0.068899522	0.09569378	0.718027081	0.421749699	0.689650127	0.860291587	22.34	21.7	376	285	820	114	15.0996688705415	3.17113752618835	0.550057462452788	1.00070236933866	0.858486382536147	5.76980528354294	1.19086190509227	0.190068041658047	-0.0741548867926578	6.72886270840953	0.693132433451207	19
53	66	lost_4	22.21978898	6.936280337	-2.550854483	0.67017886	73.08354866	27.97413793	63.40517241	3664	1405.484927	60.15462982	84.34973599	57.27820844	31.00775194	10.16365202	1.42118863	0.129198966	0.258397933	0.787896089	0.075934913	0.045104196	0.091064802	0.570579504	0.319692184	0.637112503	0.903050417	27.15	26.3	365	285	912	132	16.5227116418583	3.70621240621743	0.5164775396859	0.855664125109847	1.01769357028528	3.46161214176285	0.700585531537727	0.466399165943595	-0.343516635439678	6.63409916343126	2.12711595041132	22
129	629	lost_4	22.37273523	8.564773223	-1.816351315	0.755244754	69.20131291	54.17236662	81.80574555	5008	1549.85558	65.77305149	88.82115084	57.11159737	32.85010941	8.698030635	1.258205689	0.082056893	0.629102845	0.719075438	0.096520193	0.050546101	0.133858268	0.653901529	0.418742471	0.727864874	0.84812603	30.1825	29.2	403	312	919	120	16.4012194668567	2.9833473368014	0.548322654100667	0.843993920594219	0.975032815345207	5.2749310327245	0.807545335569465	0.391301651502511	0.0878818690014976	6.79776983570424	1.64881676500576	21
285	566	lost_4	19.7434278	7.355842968	-1.787559618	0.769519424	66.59919028	63.28045899	86.90516369	3568	1211.34143	66.35665616	87.85299531	54.28475034	34.41295547	9.952766532	1.282051282	0.067476383	0.236167341	0.690048309	0.106666667	0.053719807	0.149565217	0.680224621	0.318986467	0.730509495	0.820435775	26.87	28.2	454	357	916	158	17.7482393492988	2.85083468373738	0.560369615521755	0.827132268140955	0.897620919987942	6.05409298326347	0.843528681195844	0.367213984470923	0.0130712774111853	6.44809609935021	1.667894395229	23
155	623	lost_4	20.47732313	9.268211976	-1.475523934	0.763044716	73.94100688	50.51020408	81.78793256	4400	1348.247505	69.05801507	89.11786458	51.51918385	37.3918829	10.02439565	1.020181859	0.044355733	0.399201597	0.711093004	0.10662321	0.054941218	0.127342568	0.793588104	0.173056276	0.743794145	0.850846445	28.39	28.4	464	378	1007	125	17.4355957741627	2.93919985183043	0.440495221313467	0.634745178004528	0.640568717625205	5.31609533116177	0.968835460230477	0.282967947415269	-1.21529364389729	6.63147307349298	1.29545387087886	23.5
83	32	lost_4	19.15866202	8.331468593	-1.592247773	0.692663391	75.67944251	29.77684798	59.62343096	3936	1438.851568	60.69726534	87.18218943	60.55749129	27.31707317	9.965156794	2.160278746	0	0.209059233	0.774829932	0.088435374	0.045578231	0.091156463	0.757323893	0.304545455	0.640523772	0.908974887	25.4	24.2	340	236	806	126	15.9059737205869	3.42362494295155	0.511754506575174	0.827939797328284	0.746644488361094	4.8116548421515	0.640145542826005	0.494465019147626	-0.442236772550906	6.66373235779246	1.36440692421762	21
628	123	lost_4	21.66594393	7.117072207	-1.946306653	0.788888726	61.65109034	57.77500779	90.12153319	3664	1202.078505	68.95097588	91.12938337	47.75700935	38.56697819	12.49221184	1.152647975	0.031152648	0.498442368	0.681363352	0.112570356	0.059099437	0.146966854	0.689003474	0.31934694	0.765003506	0.815948926	28.88	28.1	430	330	856	111	16.4924225024706	2.76669866212423	0.508289899565199	0.906096327108768	0.856626621696991	5.94458674425733	0.919477037233666	0.329230533212998	-0.359992561149818	6.46278138777653	1.87195544423248	18.5
46	541	lost_4	23.6745861	3.385251058	-3.575673394	0.626713349	56.01208459	28.4764208	82.82950423	3344	1277.003021	64.43258384	87.94458324	54.01812689	38.3081571	6.827794562	0.785498489	0.060422961	0	0.787749288	0.077635328	0.044871795	0.08974359	0.734099066	0.356430548	0.615528852	0.858210514	26.903	28.2	386	296	808	136	18.8414436814168	3.57150367352464	0.534287185884146	0.893799255985369	0.79130569946134	3.51194196990782	0.764729891530336	0.448568382590896	-0.197989142928907	6.52350441489969	3.17736438106573	22
227	585	lost_4	13.07908539	8.47765249	-0.670164564	0.721826388	69.36360729	85.63659629	99.80806142	4656	1364.318516	66.68829391	87.81611092	55.93220339	34.21810042	8.602494404	1.215222258	0.031979533	0.351774864	0.650319829	0.083866382	0.052309879	0.213503909	0.725668389	0.27755641	0.704712289	0.75126718	22.25	21.4	257	216	654	90	13.8924439894498	2.80017316750232	0.538441824155591	0.757136564960378	0.836707245098308	8.11387286195686	0.947489622106754	0.321322412103803	-0.0790537972233653	6.7545049493513	0.538737631562288	20
227	214	lost_4	21.45929337	5.184733228	-3.088052732	0.686811344	70.95516569	27.98634812	73.28132618	3824	1467.91423	65.67406778	88.31987677	59.16179337	31.7251462	8.43079922	0.633528265	0.048732943	0.097465887	0.790196452	0.075529277	0.04997139	0.08430288	0.614034256	0.335803756	0.655046417	0.878600468	25.4345	24.6	237	178	676	81	15.2970585407784	3.54883638676116	0.528924518244333	1.00506390941074	1.00512831220695	3.68162514794757	0.68676701653472	0.417495562007564	-0.0760566757977654	6.60427001841246	2.54683110801956	21
121	628	lost_4	19.61906857	5.901312814	-2.291959715	0.754845355	72.42857143	54.70134324	87.7393541	4128	1425.645714	66.78701982	88.17001218	55.37142857	33.54285714	9.628571429	1.4	0.057142857	0.228571429	0.721300042	0.107127912	0.05523783	0.116334217	0.755477712	0.363636364	0.711676428	0.834987259	25.0605	25.3	316	241	823	112	16.0934769394311	3.08838323739137	0.550067763098329	0.94715271102394	0.820737910054117	4.65438850763449	0.839003766380104	0.376801973815043	0.0622999639996153	6.69255228247649	2.0579085094387	21.5
210	100	lost_4	17.12925438	7.006942856	-1.661969017	0.769287213	72.78927029	54.32014552	85.60709413	3872	1284.731985	62.18826174	87.44865113	53.4212321	33.55308025	10.95703569	1.97772221	0.090929757	1.000227324	0.6885265	0.127431567	0.054280722	0.129761211	0.714664449	0.312473846	0.735605269	0.832776925	23.331	23.5	309	235	689	123	16.3401346383682	2.94725426575313	0.489526049357948	0.899705186158221	0.806383101881482	5.48469282549169	0.928041572344688	0.349803399400769	-0.596555331535531	6.62327808036482	1.50078260936493	18
100	90	lost_4	21.97658034	8.078835502	-2.020719059	0.715459133	76.63331371	54.56329735	89.44062807	4416	1515.068472	67.09790239	89.61076901	57.54365313	33.33333333	8.063566804	1.020207965	0.039238768	0.372768295	0.720333333	0.078833333	0.046666667	0.154166667	0.804086025	0.356643424	0.690186359	0.832072178	28.95	26.4	347	269	814	117	17.832554500127	3.1644888054787	0.511995422831103	0.802717136356263	0.676152556750324	4.74264059781046	0.689046307587523	0.401531630680507	-0.420390220035511	6.66154672047773	1.76409582542544	23
123	628	lost_4	20.82460667	8.451862864	-1.560610266	0.786912868	65.57583386	65.47743966	87.61804827	5056	1374.912524	64.62022566	87.99012787	51.79358087	35.47304384	11.13908118	1.552338997	0.041955108	0.545416404	0.677165354	0.090193271	0.04634932	0.186292054	0.779447429	0.397237301	0.772278332	0.803195395	29.367	28.3	364	296	925	114	16.0934769394311	2.6746618935858	0.514703596257108	0.98409122595418	0.726189515897882	6.79485021983561	0.791639606765604	0.400232640024806	-0.389604271825436	6.62549897863784	1.5030514175284	19
123	628	lost_4	20.68842498	5.977960443	-2.446430262	0.735419651	62.80740536	53.09563295	86.1249309	3968	1448.674219	67.93226153	89.30607437	55.54020448	33.71096988	9.477756286	1.215805471	0.027631943	0.359215253	0.718910107	0.088262692	0.05123428	0.14159292	0.641909151	0.390650873	0.703229442	0.83731954	26.201	25.1	401	300	821	133	17.5783958312469	3.08940111461752	0.55102989392591	0.902002146893232	0.995488744788207	4.42990989863225	0.744409447145857	0.41808774377209	0.155252510303341	6.66740700302849	2.17929430512875	20.5
350	231	lost_4	20.32960791	7.885520159	-1.757909456	0.761411609	69.07292048	49.68830216	82.39823982	4736	1555.189447	62.2445402	86.21223945	53.75595456	33.60205203	10.91975082	1.612312202	0.109930377	0.293147673	0.731138546	0.086314234	0.045161971	0.137385248	0.786043447	0.33845386	0.725161919	0.846902519	27.266	26.6	417	322	905	144	18.3030052177231	3.01968199335625	0.530260325689184	0.858618645266919	0.773721791085142	5.28956185425598	0.775320998683771	0.407381350677602	0.170012430209871	6.80000950552405	1.58912493005692	23
53	194	lost_4	20.41889171	8.560149911	-1.463531812	0.780117915	68.38093569	75.33514413	92.55235258	5760	1317.38006	71.05894321	90.79109499	51.77851761	35.11477133	11.73996846	1.287892062	0.078850534	0.210268092	0.630508692	0.09404067	0.049008917	0.226441722	0.772963875	0.274649072	0.763896924	0.774700381	30.32	31.3	376	303	990	135	16.7332005306815	2.5892611117846	0.516233009405637	0.734561049198772	0.78322849731097	7.0812832156326	1.04540488806969	0.239932960734529	0.0381193241547239	6.66008970462946	1.43371515980289	24
214	227	lost_4	15.22084413	10.64849625	-0.453291698	0.790456725	64.76246565	75.61358728	90.81091694	4320	1455.613663	63.67938269	87.48551564	46.01491951	37.20062819	14.330585	2.39497448	0.058892815	0.23557126	0.712771595	0.061019002	0.059656295	0.166553108	0.786337608	0.186013391	0.809036358	0.79301235	27.9535	28.1	312	230	872	121	17.0293863659264	2.35771931026575	0.512426192734134	0.645180955236591	0.751830478898003	7.51201668395378	0.778649521928833	0.420172017373483	0.0876026309978584	6.73771202603994	0.408804469562462	23
560	167	lost_4	17.34819822	8.21717016	-1.382618199	0.716097007	75.99541679	48.68194842	79.91404011	4832	1320.318533	63.35736626	87.27562423	54.13921512	33.91578344	10.54139215	1.374964194	0.028645087	0.401031223	0.740391009	0.099747307	0.058784413	0.101077271	0.782019098	0.324437889	0.67088403	0.865776595	24.34	23.2	441	335	815	125	15.4919333848297	3.17075946738317	0.555816162953184	0.775052012448197	0.772483807597286	5.48245443118317	0.887217171272062	0.333834819108372	0.059491281475883	6.61366297361767	1.19843820414308	20
73	56	lost_4	23.22467938	8.363014324	-2.109570596	0.702357999	77.92207792	32.88672351	76.045473	5280	1797.292208	68.08763544	89.76635126	60.71428571	31.7775974	7.142857143	0.36525974	0	0.243506494	0.776290909	0.072145455	0.044218182	0.107345455	0.697511021	0.32759796	0.675368706	0.876266779	29.48	26.5	449	357	907	150	18.5741756210067	3.46079795856389	0.531455445921857	0.861668415343164	0.881106460650471	4.14417396232349	0.622288415447371	0.440394701602185	0.0330485603153009	6.88268162508725	1.81398175730545	22
73	48	lost_4	21.01817373	8.12927195	-1.931638386	0.683754423	73.73461012	38.80903491	69.95208761	3408	1345.663475	62.65696161	85.638419	53.625171	33.85772914	11.08071135	1.436388509	0	0.615595075	0.777956557	0.091713596	0.049342987	0.08098686	0.621055179	0.485709352	0.652597358	0.888934575	27.2095	26.4	344	255	841	112	15.0996688705415	3.40166800996217	0.557804679973196	1.24677662113147	0.997091857854631	4.05303648145437	0.755003637739581	0.44030720483776	-0.0284495807152639	6.5756467990502	1.67088335606059	18.5
214	227	lost_4	18.25537114	8.573864091	-1.23319353	0.812079004	67.9439457	71.13447219	90.5825668	5888	1371.673309	67.45997083	88.67102397	51.60937158	35.7127217	11.38603022	1.226187869	0.065688636	1.401357565	0.68817279	0.084728106	0.049031183	0.178067921	0.767854155	0.239829435	0.789878174	0.79371446	27.687	28	346	241	936	115	17.4928556845359	2.56438487828953	0.511991504812336	0.727129139836934	0.748232235338735	6.97439155339016	0.994147401545666	0.236790819823745	-0.321630240386397	6.66314247857386	1.19549610662388	19
560	167	lost_4	22.18101785	9.472640365	-1.550278407	0.775252552	69.62682531	57.23250027	87.99091204	4464	1331.508058	68.3552086	89.95882302	50.40562466	37.78258518	10.40562466	1.308815576	0.097349919	0.205516495	0.704692766	0.099818512	0.052501945	0.142986777	0.755647855	0.252877468	0.756626979	0.831286555	30.848	30.6	317	247	825	98	17.5783958312469	2.92298728255872	0.467447529675792	0.758150814152435	0.743248251932018	5.77256566355031	0.804115895875713	0.375765333890644	-0.649629434046337	6.57073691091829	1.40262843901613	17
73	56	lost_4	21.25617702	7.362960492	-1.908453066	0.776555813	69.40993789	45.38676608	80.58403231	5568	1686.573913	70.84375543	90.37307431	59.03726708	32.42236025	7.608695652	0.869565217	0.062111801	0.341614907	0.750690335	0.091518738	0.048915187	0.10887574	0.717389251	0.181015207	0.749515123	0.848378463	27.8605	27.4	385	303	802	123	16.4924225024706	2.87610055231037	0.509399734000716	0.652816465019074	0.8761565282528	4.94455119500243	0.905380270383666	0.285365131936013	0.25012516049334	6.8629523678886	1.77163096681035	19.5
402	292	lost_4	18.23468434	8.479410476	-1.532396844	0.652071931	78.54900593	36.67131891	78.78576413	4608	1500.606906	63.15444978	87.45546506	56.0516219	33.27520056	9.452389257	1.185908615	0.034879665	0.871991629	0.763869992	0.095842782	0.045049131	0.095238095	0.754061779	0.423000661	0.617466759	0.878096266	24.58	23.6	410	319	875	124	15.6843871413581	3.6129526844397	0.521015150451501	0.921964372413598	0.768093176639397	4.63232972919675	0.738987178508531	0.424917375156335	-0.317379848936465	6.72046790791611	1.27914493659609	20
400	439	lost_4	18.08191759	9.158161201	-1.328683806	0.642141114	77.34985187	37.85021552	73.1950431	5040	1564.544034	63.21693769	88.53588269	61.94451926	28.81766765	8.133584702	1.077295987	0.0269324	0.430918395	0.759750779	0.072772586	0.04834891	0.119127726	0.579791038	0.325509644	0.613835237	0.888321355	25.04	23.8	416	330	842	141	16.1554944214035	3.78811008947734	0.561848071990997	0.786082621611749	1.07641556148172	5.05892008337748	0.781853149894531	0.348003202308764	0.225401400453384	6.74290388115852	1.08371515466138	19
33	585	lost_4	19.18438266	7.170400393	-1.914316229	0.693645263	66.87087653	53.84252711	90.00471476	3856	1215.004713	63.41131935	87.17698895	51.22525919	35.86239397	11.21583412	1.602262017	0.094250707	0	0.723723724	0.093093093	0.048048048	0.135135135	0.643926109	0.402851835	0.653779932	0.827997349	24.8695	23.9	414	335	850	120	14.6287388383278	3.23549925359287	0.549393619365933	1.02965001238285	0.970693222393151	5.76124037165609	0.916127581726475	0.315891296721475	-0.0443714551591967	6.49359787943028	1.69083572983926	20.5
400	439	lost_4	22.37880979	7.787570423	-2.174006374	0.710634177	72.29073244	44.87011774	80.20930667	3744	1406.64275	64.18318378	88.35782386	57.49252616	32.88490284	8.576233184	0.990284006	0.056053812	0.392376682	0.748412353	0.095345803	0.049586777	0.106655067	0.76398	0.391061453	0.682953087	0.863046826	28.6	27.4	404	302	899	162	17.8044938147649	3.31524364413839	0.504686541330359	0.976229689161316	0.745806109521771	4.14194058866131	0.695039173716129	0.461198315718509	-0.433999519202528	6.62892986997633	1.88247817052122	21.5
317	46	lost_4	24.46484865	5.761987393	-3.114916793	0.700924894	63.01115242	41.40770252	82.5498008	3904	1487.456187	65.30347605	89.03401788	55.57620818	34.57249071	8.73605948	1.088688263	0.026553372	0.265533723	0.762077922	0.078961039	0.047168831	0.111792208	0.691483697	0.295105701	0.67756361	0.857260063	29.6275	29.1	300	227	775	100	17.058722109232	3.3535355432737	0.540775326730057	0.84357743272328	0.879641009730674	3.46869896502997	0.704666284137392	0.450222012465788	0.0541434762575271	6.6716921175124	2.60611104591004	17.5
393	153	lost_4	23.18005382	7.481395994	-2.284401121	0.731688644	71.11056751	35.5028138	75.23856129	4512	1592.900196	63.02870369	87.78041505	56.75146771	32.70547945	8.87964775	1.614481409	0.02446184	0.220156556	0.752484192	0.09936766	0.049296683	0.098851465	0.650998155	0.195772188	0.696066351	0.871652501	28.97	27.9	453	348	982	147	17	3.33710836803362	0.514217356766572	0.697096491886166	0.941460758077574	4.53353866642825	0.750655288398077	0.450067912187487	-0.123733548644412	6.84280552044472	1.98921949222036	22
66	415	lost_4	21.00685482	8.377417395	-1.653534234	0.774775101	67.19250678	51.84911243	78.18047337	4720	1324.687207	60.57530568	85.89691299	54.96672418	32.78284447	10.8454523	1.380330293	0.024648755	0.616218881	0.719008264	0.098545873	0.047912962	0.134532901	0.745483818	0.338531417	0.757505417	0.851048415	28.56	27.6	346	255	839	116	15.8745078663875	2.84273818509549	0.527212123343157	0.894789034912699	0.809021171540028	5.6351951217327	0.857869624127116	0.370918292107866	-0.11271017950116	6.62018409411543	1.53718880637932	20
66	415	lost_4	19.35827661	8.855076209	-1.396566612	0.768076316	73.68168744	51.64229202	76.1448094	4000	1341.380633	62.0628136	86.79027347	52.39693193	33.72483221	12.03259827	1.749760307	0.095877277	0.071907958	0.724600991	0.101926252	0.046670336	0.126802422	0.788047216	0.186049675	0.747226255	0.856973445	27.2	26.3	354	265	789	106	16.1864140562386	2.81871217171956	0.45229854410555	0.6640364824315	0.656421005148373	5.57849760957195	0.786975874471384	0.411004303701278	-0.996144876701782	6.61373089693732	1.23990838811502	18
393	153	lost_4	21.84819328	7.768809388	-2.069227349	0.723436294	73.3005733	36.66448231	74.4266055	4992	1394.631286	64.26253291	88.43103024	57.67403767	31.26945127	9.828009828	1.179361179	0.049140049	0.114660115	0.747817296	0.09888797	0.048708758	0.104585976	0.778927237	0.317631855	0.690795084	0.874333972	27.92	26	472	358	1021	136	17.0293863659264	3.34972345873506	0.527753599703498	0.868401138299576	0.798472332645283	4.40235549904821	0.903848999003705	0.308604950810662	0.249560451295545	6.67290419429457	1.80252330358595	18.5
317	541	lost_4	23.31660468	8.366206582	-2.198078879	0.675577579	78.51239669	27.0754392	67.65415088	3360	1344.721763	65.79463836	88.95876952	53.85674931	33.0922865	11.39807163	1.584022039	0.068870523	0.619834711	0.776089564	0.093296015	0.046381447	0.084232973	0.642839861	0.27447669	0.645327112	0.892827	29.33	28.3	340	248	860	110	16.6132477258361	3.69373693026453	0.495446031369714	0.865215440222838	0.899441134260603	3.86207257181944	0.721229674236994	0.436993837985287	-0.634400822282493	6.5482114876904	1.8558592671094	18.5
350	194	lost_4	11.47235544	7.987778475	-0.522178533	0.725530067	63.71352785	92.25053079	99.62845011	5184	1177.11618	68.87272046	89.8311929	54.9071618	34.21750663	9.602122016	1.220159151	0.053050398	1.909814324	0.639659741	0.081160229	0.063589458	0.215590573	0.753952036	0.227360847	0.752758068	0.713618889	20.298	21.2	294	233	791	107	15.3622914957372	2.52819599161141	0.482684472507662	0.73983227491101	0.725122257967579	8.35453777835734	1.17766412232011	0.211895985656361	-0.747293999220231	6.70738534577537	0.443850936945069	23.5
630	52	lost_4	19.89591697	7.396337075	-1.120311422	0.893574654	66.10003269	61.90943273	86.4803008	4256	1429.962733	60.25417808	86.66342345	52.20660347	35.42007192	10.57535142	1.73259235	0.065380843	0.114416476	0.733046707	0.087160446	0.049052179	0.130740668	0.821397006	0.114981043	0.873833605	0.76922568	27.5415	27.4	332	234	904	128	19.3907194296653	1.98916489462287	0.458805638587845	0.505606554546121	0.599476353161657	6.58193663141784	0.887591413883663	0.385354465430282	-0.799705555587153	6.79427192017781	1.19783115535101	19.5
350	53	lost_4	25.08538324	7.714204565	-2.314914684	0.753405082	67.68012264	45.00383338	81.52312803	3936	1432.760347	64.46536125	88.21332481	54.0112417	34.05723045	10.5518651	1.303014819	0.076647931	0.357690342	0.728104575	0.078779956	0.047058824	0.146056645	0.694382071	0.250107066	0.727069421	0.851628763	31.72	31.1	466	355	1012	155	19.5448202856921	3.12539582261191	0.523402610807397	0.716089181596818	0.858250296824883	4.64425758867873	0.78730287056507	0.416682742634113	-0.162308244634566	6.67684269372592	2.06523289043878	20.5
199	578	lost_4	18.8373414	8.971016486	-1.37810278	0.719274214	73.48128222	50.20179372	85.0896861	5376	1338.218337	65.72503699	87.6570574	53.19435104	34.22999328	10.7150863	1.770903385	0.089665994	0.112082493	0.714224369	0.106280193	0.050885668	0.128609769	0.779921576	0.336882042	0.700978073	0.845881892	26.45	25.8	268	193	795	102	15.7797338380595	3.19205368532548	0.537961561823891	0.864175682370199	0.760151704595866	5.59468036888614	1.07980424985272	0.206167695076727	-0.0546284730759419	6.64990532623928	1.18930770286273	20
350	194	lost_4	18.36969435	8.040689743	-1.062426537	0.883113007	59.88639437	73.10606061	90.63852814	5600	1445.470381	66.68023976	87.65995796	48.90451718	35.43413579	12.90235326	2.569651068	0.18934271	0.676223965	0.641931274	0.096389735	0.054632449	0.207046542	0.804827465	0.180761423	0.862342654	0.756381157	28.172	28.4	252	200	788	91	16.8819430161341	2.16923326408204	0.461434746199287	0.608828296812821	0.631815241190018	7.31185362681721	0.907685485727297	0.331533400376349	-0.858563295791407	6.76420362924366	1.18548332553275	18
214	585	lost_4	21.0199258	8.240014203	-1.912090418	0.687200553	76.86340641	53.07017544	95.5802969	3984	1407.023272	63.5474555	87.93736265	55.61551433	33.18718381	10.01686341	1.146711636	0.033726813	0.404721754	0.722698308	0.076686443	0.040870138	0.159745111	0.642596338	0.360224429	0.657699116	0.827800067	27.23	26.3	370	291	837	122	15.4919333848297	3.44623790966323	0.540486454039322	0.992886815805306	0.949360619575091	4.91836186143313	0.759588678167336	0.412375744806575	-0.177074761727844	6.64216652218244	1.64469060609288	19.5
408	210	lost_4	21.95796005	7.321503461	-2.247039941	0.710599379	72.67318317	42.55952381	74.95748299	3600	1320.098598	59.39671469	85.99082092	51.42371441	36.37909052	11.13472163	1.019974501	0.042498938	0.467488313	0.761689291	0.098877158	0.053293112	0.086140439	0.66105752	0.236476157	0.682520721	0.867698303	27.574	26.3	446	341	928	137	16	3.33297982592154	0.51630444603935	0.795284013419105	0.88416794388849	4.33012701892219	0.837181195440987	0.392935494938604	-0.406006290520953	6.58684507054218	1.95485747126429	17.5
557	46	lost_4	12.87256462	4.15366139	-1.294074123	0.815391897	55.28700906	86.26825583	99.36209501	5616	1706.422289	73.87859226	91.93316641	54.56529037	34.27324606	9.96978852	1.141322591	0.050352467	0.251762336	0.5982009	0.102948526	0.055722139	0.243128436	0.719632065	0.302192564	0.790495323	0.682230944	18.16	19.3	321	243	619	116	16.8522995463527	2.25486264127108	0.519611705025974	0.734473121359795	0.810751430464356	8.48128413803004	0.846311414905884	0.389070561280623	-0.348345575357409	6.96001308487888	1.62329154400258	18
408	210	lost_4	22.43675756	8.276999745	-1.91915231	0.747700114	68.00727107	53.33030234	86.67879063	4128	1498.288571	66.23216855	89.03749609	51.9881845	35.85548739	10.74755737	1.363326517	0.045444217	0.81799591	0.726864787	0.076877487	0.044026755	0.152230971	0.668539676	0.35339507	0.726078531	0.838666242	30.08	29.2	360	232	947	134	17.8885438199983	3.00213210002491	0.55097407107776	0.952616398662127	0.947235242693176	5.35402706567683	0.730502629700948	0.437189660345792	0.110153451368713	6.71077261486417	1.73625337238375	20
289	317	lost_4	15.82038749	8.325251133	-1.180533571	0.71288967	74.92997199	49.0425035	78.84166277	4720	1359.99253	60.60943928	85.30062778	52.98786181	33.14659197	11.6713352	2.100840336	0.093370682	0.60690943	0.731546392	0.104742268	0.057319588	0.106391753	0.735516749	0.488656862	0.681879579	0.873646532	23.339	23.8	309	213	650	107	14.6287388383278	3.21529908717681	0.549420935167199	0.934292961013835	0.821768226448309	5.23613357545432	0.865281926888572	0.363147615937227	-0.156392828899241	6.66894702853371	0.984026347853185	19.5
408	90	lost_4	20.67317715	9.048971029	-1.644079242	0.704464888	75.20918001	43.32855093	81.46819703	5664	1389.731771	66.28776202	88.29019509	49.50992111	35.81161846	12.83767631	1.745158977	0.095625149	1.17140808	0.727310924	0.091806723	0.053361345	0.127521008	0.63776019	0.349058745	0.682318944	0.86380033	28.08	27.2	386	290	966	131	16.4012194668567	3.36464329015722	0.538106535920165	0.817986212597743	0.958805709724342	4.97963331682163	0.897406984595061	0.289485297286511	-0.0225146103601296	6.64891755464592	1.41663532486908	21
289	317	lost_4	17.44971429	8.214351103	-1.461436109	0.686945446	76.59711075	56.71162492	87.57225434	4224	1392.570144	61.79790201	87.21801738	53.77207063	33.90048154	11.01123596	1.187800963	0.096308186	0.51364366	0.744356578	0.083680805	0.052048886	0.119913731	0.676056266	0.352618944	0.662217655	0.841597351	24.39	22.2	254	169	679	94	13.490737563232	3.28929491836776	0.532758817852882	0.878919701679283	0.843150321710192	5.08122844103668	0.851612817540929	0.380789523003368	-0.426110795159373	6.67397353901231	1.24627922553154	20
557	46	lost_4	20.54169076	5.592197575	-2.000116675	0.79988263	55.51175354	64.60280374	87.5	3712	1321.232297	65.85480135	86.98764079	56.44619653	33.61074609	8.891809023	1.007446343	0.043802015	0.102204701	0.686094143	0.092274524	0.049011858	0.172619475	0.680391259	0.228884072	0.773441309	0.803884396	26.896	26.5	298	243	810	111	18.1934053986603	2.67411035000428	0.533238728901043	0.761610602604769	0.948103122555769	6.0263731132415	0.699330401169576	0.447227097807566	0.254156843233782	6.52642068185629	2.09002855347204	23
119	153	lost_4	18.9126967	9.64848074	-1.084322658	0.809298523	71.21621622	68.92926866	91.86063974	5392	1479.704505	68.43164856	90.0884358	56.89189189	34.21921922	8.138138138	0.705705706	0.045045045	0.075075075	0.686962963	0.093185185	0.05037037	0.169481481	0.844011508	0.164282291	0.781058659	0.78924577	28.7	26.5	298	232	745	95	16.7630546142402	2.48162402611677	0.434648893936244	0.5902356563272	0.534576099353497	6.62196556846983	0.810326849487292	0.332285608234009	-1.39294232595108	6.70650764253265	0.974992957423328	19.5
623	167	lost_4	21.05011448	7.616514742	-1.922845122	0.761046024	67.68833087	53.3801256	83.67196158	4048	1456.289513	65.18052394	88.52550137	55.39143279	33.93648449	9.490398818	1.1816839	0	0.073855244	0.724759469	0.080623554	0.047253684	0.147363293	0.712073821	0.287175665	0.728535591	0.843790654	28.05	26.9	453	334	951	135	16	3.00003820459007	0.513905892163147	0.863154926418195	0.841729107848838	5.08516316060753	0.713642561791265	0.424818089081513	-0.240327364723822	6.6392549987954	1.7440117219533	20
119	153	lost_4	21.13852649	7.202959873	-2.074430947	0.753913992	68.44843898	51.85710906	81.42890939	4688	1384.7228	67.22663584	88.1255927	58.06527909	34.08230842	7.166508988	0.638599811	0.04730369	0.094607379	0.713314798	0.085264133	0.049016579	0.15240449	0.762123778	0.392752492	0.708569042	0.847223075	27.52	26.8	318	245	774	108	16.9705627484771	3.11762987973236	0.520586868831706	0.967388163562073	0.762261249834989	4.72574053561979	0.755237510323739	0.394592558038415	-0.276780112692881	6.57785665604101	1.85057811395502	21
439	628	lost_4	15.58639636	6.899553346	-1.332293619	0.798719396	67.74487472	66.90975387	92.023701	4576	1310.367198	60.3873925	84.15273188	47.38041002	33.8952164	14.71526196	3.826879271	0.182232346	0.227790433	0.675561586	0.106437509	0.057892356	0.160108548	0.780638968	0.330951389	0.751151818	0.794994064	22.29	21	245	188	543	73	14.6287388383278	2.66405381533482	0.502470174239228	0.802681848555204	0.68275606624914	6.54554201957332	0.964695968686508	0.327142922528446	-0.585592832912266	6.67324961337483	1.25068727859798	16
119	153	lost_4	19.77858365	6.207092981	-1.855616898	0.801845148	59.4581749	64.9750416	83.78892322	4176	1427.555133	64.93153494	87.83649889	57.2243346	33.24619772	8.531368821	0.938688213	0.059410646	0.130703422	0.671482752	0.099151165	0.049665884	0.179700199	0.696232845	0.360383637	0.766543479	0.808462708	26.45	25.1	254	195	688	99	16.7332005306815	2.65943061349605	0.562335118945989	0.904401574523176	0.971396821077771	6.25311902173627	0.673970721174147	0.448943338764243	0.41516612273611	6.60782993380605	1.88471619607564	21
53	66	lost_4	21.92392093	8.026387692	-1.788514613	0.795016584	69.21581335	54.17026793	80.92048401	4784	1383.251674	64.68545098	87.71439709	56.42687405	31.84273061	10.06696911	1.533808598	0.129617628	0.669691078	0.717938144	0.092701031	0.042721649	0.146639175	0.771727715	0.208988396	0.77641539	0.835494296	29.266	28.8	457	371	989	146	18.7882942280559	2.76074818500348	0.493985316583398	0.708684401549801	0.752651976679793	5.30813696695931	0.801991031745368	0.35310551788526	-0.116674102500101	6.62619422945499	1.67044585710235	22.5
211	439	lost_4	20.50544475	8.208213843	-1.64405364	0.767933809	66.07060981	54.50584728	78.53703279	4272	1360.579551	62.78684812	88.00441056	56.83172856	32.41632279	9.491059147	1.169188446	0.091701055	0.298028427	0.729392881	0.087810405	0.051930885	0.130865829	0.785367103	0.290016223	0.726045175	0.846247569	27.75	28.8	323	255	781	96	16.7332005306815	2.92656521813542	0.542493192584018	0.810069113718083	0.781455018539135	5.83735843511429	0.794994170418878	0.403212283557068	0.131411512640861	6.6091914452732	1.51021370970581	20
630	344	lost_4	19.2193199	5.131610204	-2.587766668	0.707209597	63.19269521	59.1496063	96.2519685	3888	1396.962217	65.19363715	87.62626354	54.47103275	35.17002519	9.099496222	1.227959698	0.031486146	0.062972292	0.720742084	0.082298786	0.048542335	0.148416795	0.64656825	0.343819832	0.667168115	0.811108431	23.65	23.2	272	199	690	99	14.2126704035519	3.17661502231542	0.535329339752642	0.968397814950034	0.939295388043612	5.35363589721976	0.735775540501314	0.424964155367777	-0.187928203505075	6.63221789791343	2.28818842439455	18
393	321	lost_4	15.15769706	6.958973529	-0.911569701	0.908061023	65.29411765	73.78640777	92.43895263	4896	1251.308235	63.98498701	86.5044772	45.52941176	35.79411765	15.52941176	2.941176471	0.205882353	0.411764706	0.657401885	0.12143624	0.066801861	0.154360014	0.807117958	0.149392331	0.874855488	0.738568475	23.21	24	328	257	708	105	14.7309198626562	1.97139450922437	0.452290691922794	0.555399519265186	0.602392121462424	7.09495135994603	1.01711249377834	0.283562514834006	-1.22490540720412	6.63711956560416	0.978786813651758	19
53	66	lost_4	21.35365481	7.846746433	-1.839480469	0.780680911	68.37665299	51.31128848	81.29988597	4224	1363.261286	64.75579603	88.45128765	55.72275422	32.92293662	9.917920657	1.390788874	0.045599635	1.162790698	0.728721138	0.083326233	0.045667547	0.142285081	0.714668319	0.208314264	0.758342887	0.844038892	28.3575	27.8	358	277	849	130	18.3847763108502	2.86571571723365	0.478380552489334	0.703411523220938	0.812341215253787	5.12556140339768	0.709886209895642	0.425266023013102	-0.497353703962782	6.55567811048469	1.69481566054507	20
53	66	lost_4	21.39437456	7.773956536	-2.068386864	0.709576794	74.35359888	41.94337644	79.51765117	3744	1404.371768	62.58902021	85.20303972	55.24109015	32.0055905	11.04122991	1.537386443	0.174703005	0.768693222	0.752543753	0.095509429	0.051553385	0.100393434	0.662915501	0.327893085	0.681459715	0.870756902	27.86	27.6	421	303	976	146	17.4355957741627	3.30162928264213	0.557494981143328	0.915018815107099	1.02269191939704	4.25916779547367	0.758689232821977	0.435789490840555	0.525213901655128	6.65298191480232	1.79770549552437	24
155	493	lost_4	15.19333118	8.219569321	-1.081643756	0.7209523	74.58724506	76.28765792	94.59021704	4480	1378.092587	68.07914064	88.9253471	52.282292	35.09226287	11.29815474	1.230171577	0.097118809	0.420848171	0.685185185	0.085714286	0.050793651	0.178306878	0.779779413	0.353906914	0.690056399	0.789524954	23.486	21.5	277	206	727	108	14.7648230602334	2.92990591094663	0.532397474637136	0.907633551054609	0.732725862789079	6.712669270119	0.92135567453617	0.319507306033623	-0.203576569427288	6.67853224601218	0.918588768164952	18
119	321	lost_4	22.22703262	6.886129033	-2.169299284	0.752100149	66.75031368	44.63276836	77.90332706	3616	1304.21079	65.97566419	88.61404427	54.83061481	33.90840652	9.943538269	1.160602258	0.156838143	0.094102886	0.741952165	0.084292178	0.047575953	0.126179703	0.768671502	0.160855042	0.719971164	0.857156728	28.14	27.8	459	356	932	143	17.2626765016321	3.01249199899352	0.478267267330726	0.567674367925838	0.661278073884202	4.48545112669841	0.756788838448348	0.403996523488716	-1.09092537880685	6.49063356717788	1.97002045206668	21
566	393	lost_4	20.6984966	9.980917421	-1.258029263	0.786252405	70.4799474	56.26918018	84.02016659	5472	1664.042078	64.657454	87.98707867	56.388341	32.52246329	9.59894806	1.424501425	0.06574622	0.087661626	0.718043223	0.093147931	0.047746691	0.141062154	0.848035022	0.216600315	0.7586834	0.831554855	30.09	28.7	356	268	904	136	17.7763888346312	2.63829770704521	0.452836180091653	0.622229457676186	0.534591565590031	5.84581970898864	0.780942680354967	0.374400312302576	-1.12569388505922	6.881114546062	1.11510466436378	18.5
629	227	lost_4	18.34284935	6.105311066	-1.572096303	0.840440735	61.94111232	61.17170458	87.70645061	4464	1302.824739	65.17562472	88.79824442	51.45661318	35.75323259	11.40364543	1.308615049	0.077893753	0.140208755	0.654296343	0.1097904	0.050630614	0.185282642	0.714406647	0.313355594	0.807260216	0.798665726	24.78	23.6	149	105	601	70	16.5529453572468	2.5139887473893	0.505709918826989	0.821034432286491	0.821432939441803	6.34030275933255	0.911302486005607	0.328613390633011	-0.378105071867311	6.59999454770898	1.64554112835405	16
206	358	lost_4	19.02371551	6.287883165	-1.519898231	0.850281776	60.01427212	76.92124673	91.69640733	3696	1312.0647	67.3970616	89.57026208	48.73929591	39.70028544	9.990485252	1.498572788	0.071360609	0.285442436	0.658424908	0.078907204	0.05006105	0.212606838	0.7247673	0.212284125	0.8230453	0.761936236	26.4785	25.6	107	91	405	42	17.4928556845359	2.40832315148943	0.495780884060691	0.740807100397938	0.812096847057049	7.0920664555544	0.723827692203055	0.448707476374426	-0.300656951322416	6.55480142633072	1.68850298114359	13
402	300	lost_4	15.57763088	8.597761858	-0.915452871	0.793597618	70.75691897	73.67016842	89.17792229	4992	1475.438479	65.68300775	87.37201797	53.73457819	33.67789263	11.03701234	1.450483494	0.100033344	0.266755585	0.670249221	0.1	0.054517134	0.175233645	0.77411974	0.304844164	0.783446505	0.797344991	25.12	25.4	317	233	719	121	16.9705627484771	2.53497101206306	0.486499268241998	0.817256453630071	0.691885738399051	7.07637177655329	0.901593778261585	0.343066339810211	-0.723783756350801	6.79441825618438	0.843930818544189	20.5
33	227	lost_4	16.07694645	6.644937941	-1.18354065	0.876888041	61.70240758	72.26315789	90.76315789	5552	1272.232601	69.10206986	89.01040719	47.21747139	36.6399158	13.84028417	2.131298513	0.157873964	0.236810946	0.640083218	0.128294036	0.05998613	0.171636616	0.779839108	0.204606158	0.844356732	0.763457455	23.84	23.2	262	191	705	116	18.0277563773199	2.28533566287318	0.46975981841788	0.660559619565108	0.669652089521118	7.12113237624467	1.19368260438024	0.171201797635037	-0.910160594618101	6.6301231935398	1.29039031621259	20
400	123	lost_4	19.6724534	6.509790813	-1.392888311	0.860987081	55.23407022	69.93605722	92.05592284	4688	1275.804075	68.58266967	89.87605664	51.44126571	37.19115735	10.31642826	0.996965756	0.054182922	0.097529259	0.64194958	0.090890756	0.053915966	0.213243697	0.752658107	0.193558409	0.831552651	0.76580104	27.23	25.8	273	215	719	109	19.2093727122985	2.36599626500128	0.480274145670991	0.666747579673147	0.748012048031313	6.97034235027233	0.92009046566085	0.284254400027937	-0.558732867824123	6.53180634385739	1.59998975200426	22
121	123	lost_4	22.97251684	6.937569206	-1.872035441	0.825989987	61.74744621	69.93478261	91.17391304	4176	1350.781135	67.01189906	89.43861763	51.66268203	35.90523799	10.5629211	1.738752445	0.130406433	0.173875245	0.67016687	0.092307692	0.049165649	0.188359788	0.823934585	0.138050379	0.802367196	0.778796061	30.39	28.5	287	218	823	115	18.3847763108502	2.51848613317604	0.425344468636892	0.563792468910325	0.581810035148931	6.49749115428409	0.793184377052398	0.411478830384032	-1.38877378034092	6.62553348988004	1.89854750239775	20
400	123	lost_4	16.76960541	6.726073251	-0.955885889	0.877899822	56.76705593	84.58323088	96.45930661	3920	1368.211432	65.89419967	88.99087185	49.18254456	37.7750461	11.61647203	1.413644745	0.012292563	0.110633067	0.624883287	0.075163399	0.056956116	0.242997199	0.820824358	0.165655119	0.850615277	0.682193613	25.823	25	168	112	574	79	18.3303027798234	2.04854366465545	0.454765215248484	0.598918914378232	0.59095821595101	8.3704198932909	0.806167855350237	0.400417779894831	-1.0530617234803	6.6231864308812	1.28484620469412	18
566	321	lost_4	18.04618965	8.680029415	-1.249959536	0.768448154	69.81296216	65.23819883	93.43049815	6096	1495.467595	69.10787416	89.3847729	54.52370596	34.05828621	10.20008699	1.13092649	0.086994345	0.391474554	0.659113496	0.087258994	0.055853707	0.197773802	0.670322172	0.251325292	0.746328562	0.80392657	26.19	25.8	289	210	807	105	15.7797338380595	2.82324611590984	0.542623320545662	0.823850751653478	0.942191062364741	6.72172895912949	1.15847726952237	0.204516152135854	0.0782982346571987	6.85313653509566	1.1356020808719	18.5
121	439	lost_4	19.67946723	8.836691678	-1.208185763	0.819989328	65.30952021	75.40115047	93.03663336	5936	1366.126835	68.17513849	88.94482606	53.62494324	34.11533222	10.89753292	1.347056153	0.015135462	0.242167398	0.64535102	0.093355024	0.050932299	0.210361657	0.757920726	0.279866899	0.813200463	0.761683319	29.91	29.8	259	197	853	110	18.1659021245849	2.42025957636779	0.502206727354383	0.828312715102213	0.772044666453956	7.4869954868425	1.06321435091895	0.225656287129831	-0.261198136459128	6.68759780365209	1.25224023760967	19
408	206	lost_4	21.18770467	7.078476655	-2.107248124	0.758471109	70.14063285	66.08892238	95.2022105	3872	1493.850326	62.52804063	87.33747196	56.90607735	32.67202411	9.291813159	1.054746359	0.075339026	0.703164239	0.704426378	0.080216802	0.046251129	0.169105691	0.844422254	0.255813953	0.723645515	0.792331587	27.52	27.4	422	333	888	107	17.606816861659	2.7991199652748	0.461381746496326	0.759574114882807	0.543201771904327	5.53357453369881	0.733581364948702	0.445951748868973	-1.07133051183382	6.71690988815286	1.88703669394391	22
62	292	lost_4	17.26565822	6.608663459	-1.66763772	0.800851901	69.60399572	58.85082084	84.83226267	4128	1382.39315	63.36950507	86.32699915	52.12272565	36.13985016	10.70281841	0.998929718	0.035676061	0.53514092	0.695517939	0.087511977	0.056212073	0.160758011	0.682845513	0.341833613	0.756555237	0.828347153	23.69	20.1	189	143	523	75	14.3527000944073	2.80363123805539	0.51799326346971	0.949924213819187	0.884150597466291	5.63270251477921	0.814918951184717	0.368455187386719	-0.290862539445925	6.59477975831774	1.56295831423003	20
167	493	lost_4	18.02242739	5.306916917	-1.678306442	0.813474987	61.45228216	67.87048568	91.78082192	4208	1245.855602	67.45231992	89.94548565	53.60995851	33.94190871	10.62240664	1.742738589	0.082987552	0.041493776	0.677899878	0.093040293	0.058119658	0.170940171	0.709865221	0.216470465	0.792601905	0.782267877	23.9655	23.6	304	237	750	103	16.2172747402269	2.49633440388102	0.547257539007002	0.727687213712045	0.88495991152142	6.38465366406041	0.931448944387184	0.293040328248069	0.105730803292897	6.49270529137582	1.81790608018526	17.5
408	206	lost_4	20.95716715	7.444561752	-1.850728391	0.798803091	65.02790327	60.0744285	85.61935141	4016	1429.280893	63.25201027	87.16551291	52.80361414	35.79590752	10.07175126	1.328727079	0	0.797236248	0.704621849	0.097058824	0.048529412	0.149789916	0.798735175	0.261278168	0.769604777	0.824940495	28.15	28.5	475	373	969	150	17.9443584449264	2.76336022371315	0.464907215474228	0.79855417098654	0.642441033870035	5.7918896899026	0.781302475357656	0.422527320599649	-0.920770706993811	6.68240677041038	1.74093921381712	22.5
402	300	lost_4	17.27293696	9.39672744	-1.109973039	0.713260615	74.25296766	61.08495394	90.87001024	5504	1556.027835	69.63331173	89.4516091	57.06099059	32.78755628	9.189521081	0.941465411	0.020466639	0.675399099	0.660285353	0.088495575	0.055264584	0.195954488	0.769350124	0.355618601	0.70429071	0.829464324	25.87	25.7	394	298	815	138	16.0312195418814	3.07096596855126	0.496568929756988	0.854455843797677	0.718518614929356	5.98531125924124	1.0489807062096	0.24822544806251	-0.553114732166143	6.85755995896847	0.912747657793545	21
107	287	lost_4	19.12823406	7.724542442	-1.671823607	0.758466442	72.26795803	62.94203133	88.48700145	4992	1541.323002	63.40717952	86.29832384	54.91525424	33.78531073	9.975786925	1.323648103	0	0.581113801	0.706502501	0.105117353	0.050788765	0.137591381	0.773601757	0.372627635	0.731748358	0.819057697	26.56	21.7	365	280	855	116	15.3622914957372	2.87885355289219	0.528767339195605	0.913578742090686	0.744700515643705	5.58827403766136	0.864738832827577	0.358527854984351	-0.275642722478997	6.81141802872148	1.53239162572067	22
33	214	lost_4	22.29059698	7.458208636	-2.116093086	0.757974155	69.6080402	46.13992762	82.58946522	4368	1387.243417	66.52269872	89.04243925	55.77889447	34.55276382	8.542713568	1.085427136	0.040201005	0.221105528	0.734088856	0.092305165	0.049601708	0.12400427	0.788075966	0.338939765	0.725659904	0.846199241	28.743	27.7	391	293	861	144	19.6214168703486	3.02712513385225	0.483653096754275	0.860234481987324	0.680130914603946	4.98489878733761	0.767307199236395	0.384430587353465	-0.678479989622473	6.57233918542544	1.8899911151188	20.5
247	418	lost_4	18.18512987	7.77883864	-1.5182101	0.761896858	69.57328386	47.54098361	77.85338695	3680	1272.786642	62.92340105	86.58721459	52.31910946	34.16821274	11.44094001	1.917130489	0.123685838	0.030921459	0.727088212	0.113973458	0.055269321	0.103669009	0.768910472	0.354455446	0.727420399	0.859135474	24.9335	23.8	357	272	824	123	16.2172747402269	2.99036149202734	0.510533468050822	0.844462228877053	0.725409907569507	5.52529822815022	0.812355580395679	0.387326048874515	-0.474254170008558	6.51463146075864	1.3611437032678	18
578	62	lost_4	17.95395422	6.943830237	-1.392738767	0.860956625	64.4374626	63.58874588	87.29422329	4736	1271.640934	63.72273299	86.87569179	49.22202274	35.74207062	13.00119689	1.855176541	0.179533214	0.224416517	0.666178398	0.11888058	0.058283864	0.156657158	0.8218071	0.118773398	0.827016675	0.789831408	25.35	24.7	345	267	841	108	16.1554944214035	2.30889205702649	0.448544700113601	0.51194617002181	0.572039290608608	6.49292203249046	0.93996600523636	0.3029233728238	-1.32221312827267	6.55972582443777	1.42126375911969	19
119	321	lost_4	20.19871424	6.114872836	-2.466272519	0.704675007	67.74991169	48.69257951	87.98586572	4176	1298.492406	62.58530938	87.78857203	57.40021194	32.32073472	8.936771459	1.342281879	0	0.459201696	0.726403326	0.091753292	0.046569647	0.135273735	0.642633545	0.418750174	0.675060101	0.838329867	25.045	23.8	277	221	769	99	15.0332963783729	3.29368802560291	0.5548554289182	1.17362892048552	0.991948377185023	4.74807009320629	0.808493949884599	0.366284405423857	0.101204694784266	6.53411135147259	2.13754433647946	20.5
66	53	lost_4	22.26219448	7.779986915	-2.16031109	0.692993089	70.26106697	36.48750946	66.7676003	4128	1435.677639	60.00818027	86.37942957	61.59667045	27.69580023	8.96708286	1.664774877	0.075671585	0.794551646	0.773115773	0.075480075	0.046176046	0.105228105	0.781850554	0.324463358	0.662429711	0.887320477	27.99	26.6	283	199	850	103	15.7797338380595	3.41388822605545	0.50286043888936	0.847656579046019	0.703299272003036	4.31973448026612	0.767057656242345	0.403935604865396	-0.528639450338043	6.6557749670928	1.86789703529052	21
214	129	lost_4	19.64012874	9.131327078	-1.131862354	0.834623598	64.25346932	75.44739923	92.1391537	4544	1537.209162	67.53551863	89.71491121	50.47650894	37.10081926	11.11854205	1.220531684	0.083598061	0.300953018	0.638781774	0.100574487	0.054615566	0.206028173	0.820801635	0.243992656	0.811220727	0.764438122	30.14	28.1	233	168	695	81	16.9410743460974	2.39724454655757	0.486657401053349	0.71955404592011	0.630564424940069	7.65430550148085	0.762296418068457	0.433165922544573	-0.515433959184749	6.79355764610552	1.16745514783711	20
155	493	lost_4	17.44939964	7.49229481	-1.679697646	0.677213358	77.84076269	60.05154639	95.85051546	4576	1359.760886	60.13789047	86.24400064	52.02267457	34.16645195	11.77531564	1.906725071	0.128832775	0.592630765	0.693985143	0.11119099	0.056074766	0.138749101	0.743559242	0.514441523	0.640865583	0.815181959	23.46	23.2	339	280	791	120	15.6843871413581	3.37803953795689	0.559523996804427	1.11018736391656	0.839278410898314	5.30512298632181	0.890005445488959	0.345717809925093	0.0471024006976042	6.65061915064267	1.44042836934408	19.5
155	493	lost_4	13.49429537	7.772410039	-0.919409875	0.70645603	73.68694748	83.50676379	95.83766909	4784	1329.772231	68.2277784	88.69805158	49.14196568	37.18148726	11.7524701	1.872074883	0.05200208	0.884035361	0.674796748	0.088691796	0.066026115	0.170485341	0.69938194	0.543614462	0.694867234	0.774934525	21.629	17.3	246	187	679	94	13.3790881602597	2.75516870681271	0.581322823395056	1.16764265680901	0.925369810940469	7.40531631194779	0.990328544474004	0.296565913814719	0.18313545465588	6.68097726073722	0.794928718159541	16.5
81	155	lost_4	14.24242997	6.398647309	-1.009585848	0.885856113	66.77652427	79.58924949	96.41227181	4112	1274.891114	63.96776333	86.90186621	53.111928	34.8966916	10.71111674	1.140829002	0.139434656	0.088731145	0.634067952	0.127869605	0.062213039	0.175849403	0.796831529	0.126453174	0.85422916	0.7203993	21.696	16.5	131	100	472	54	13.228756555323	2.0981009711165	0.449273574784896	0.526045063658999	0.617755925103111	7.68203694862242	0.958863087202756	0.326163227417151	-1.32280405166428	6.6379496099132	1.09462946374029	16
393	321	lost_4	17.65291271	7.116756206	-1.582284007	0.789441177	69.58236243	57.1351739	88.36500538	4192	1456.573579	61.79086375	87.79674299	48.89765191	37.01380176	11.22064886	2.742426958	0.107546155	0.250941029	0.694828469	0.087864823	0.067383513	0.149923195	0.743190272	0.278320724	0.752073185	0.82268313	24.16	22.6	280	219	667	95	17.0880074906351	2.78544475568983	0.488224962491678	0.759526343848586	0.747003977231715	5.77143222259432	0.758095253909428	0.440265289387462	-0.664935720527864	6.70498187122472	1.46577904874458	19
227	629	lost_4	18.1082619	7.503048666	-1.670152543	0.734916627	71.19047619	43.10806788	72.93837452	5120	1351.180952	60.52306977	86.38052074	52.5297619	34.25595238	10.98214286	2.172619048	0.05952381	1.398809524	0.726027397	0.110653012	0.057188456	0.106131134	0.717870214	0.361227333	0.701429027	0.870728058	24.1905	22.9	381	310	791	139	15.6843871413581	3.12465605099185	0.517414753365228	0.960770334679418	0.832693083915076	5.19635294701967	0.921123527003843	0.337260810341662	-0.276906091782173	6.67952546252387	1.48197678572343	21
630	344	lost_4	21.04803442	9.04134134	-1.302951492	0.838998645	65.40232671	62.81662829	85.7593019	4608	1355.096461	64.05233434	87.7377159	51.52690257	35.14299564	11.54871546	1.69655841	0.084827921	0.121182744	0.687360971	0.112167172	0.054061341	0.146410516	0.770071257	0.278326173	0.810172268	0.810944147	30.1845	28.5	324	273	839	105	17.9722007556114	2.55978628756387	0.509237565385744	0.829979882286312	0.751035105038373	6.50368382380324	0.861782055394518	0.372176473599493	-0.284927435284187	6.66171181498667	1.28388569834328	19.5
630	344	lost_4	20.66038519	7.01831711	-1.969379853	0.772985964	68.09982368	48.75203473	83.54584916	4256	1329.464804	64.93273308	86.67605781	51.39020751	35.87413536	11.13522311	1.464804015	0.135630001	0.122067001	0.710705937	0.109396914	0.048994857	0.130902291	0.765436742	0.210117936	0.743975653	0.838842648	27.09	26.6	369	290	850	143	18.3030052177231	2.91155101741323	0.500296116315128	0.707889785206709	0.727261589801084	5.26817449502197	0.78379130832129	0.413854386948812	-0.402243290241643	6.58964047732052	1.8205319941498	19.5
358	90	lost_4	19.78596946	8.934459128	-1.470888252	0.755157121	74.92253209	47.70865619	81.18220058	5040	1450.31961	64.45081483	87.64424932	54.42673749	33.73173971	10.38069942	1.394422311	0.066401062	0.796812749	0.720130933	0.095108201	0.046917621	0.137843244	0.729343126	0.207651157	0.736523877	0.856371191	27.7815	28.3	319	257	800	92	15.8429795177549	2.96609270758687	0.475298379967784	0.663414090142801	0.796543853783331	5.17140346231079	0.896186369568295	0.316413419164236	-0.433367735399879	6.72592958714683	1.29854348058308	18
211	439	lost_4	21.27789416	8.113461696	-1.71317299	0.792127574	69.12899669	59.63828849	87.42831936	4736	1411.700992	63.44553881	87.16089061	53.36273429	34.39911797	10.29768467	1.852260198	0.088202867	0.286659316	0.690114943	0.094344828	0.051678161	0.163862069	0.836783518	0.156866097	0.751196462	0.818459314	28.713	27.1	299	222	755	123	17.9164728671689	2.73559052637634	0.464129388209797	0.581269035817323	0.565361035091737	5.69594226357676	0.784915013870929	0.414505487214935	-0.932767780940571	6.68974978757687	1.57408354275682	20
630	344	lost_4	21.57754501	7.136803821	-1.952509899	0.784455556	69.54035162	54.36440678	81.80084746	4656	1294.325778	67.1268136	88.44011762	49.33276848	36.49650498	12.0737132	1.99110358	0.105909765	0.105909765	0.695778423	0.107214653	0.051373688	0.145633237	0.666629604	0.198215913	0.744898954	0.839522022	28.31	27	304	242	855	116	17.2916164657906	2.91148395032499	0.543108083165773	0.719050661636578	1.02271283946179	5.2136554728904	0.919806498128818	0.322982357385549	0.56096318207782	6.59680743635935	1.82523594947368	18.5
211	439	lost_4	19.5461984	9.029890984	-1.459461819	0.719634733	77.72497772	34.4325609	68.50861557	4320	1461.060885	62.27761479	86.71965967	58.24175824	32.28393228	8.345708346	1.098901099	0.02970003	0.356400356	0.757286698	0.089030207	0.051669316	0.102013778	0.818234168	0.280530492	0.660097731	0.888329911	26.6	25.7	309	253	764	130	16.6433169770932	3.26994250408169	0.496181507112065	0.688117641105066	0.616744173867901	4.64100405084934	0.736763928270107	0.417000048997089	-0.649936271529537	6.65795747588648	1.22982255965615	21.5
402	199	lost_4	19.08751153	8.494773783	-1.476973647	0.744733155	73.80017079	65.68158524	93.16706525	4144	1272.304697	67.06845596	89.21053988	45.72160547	40.93936806	12.38257899	0.956447481	0	0.153714774	0.730927509	0.089268756	0.058879392	0.120924343	0.663069434	0.381514152	0.694793622	0.818106667	26.85	26.5	339	262	867	131	18.2756668824971	3.07770688077991	0.571058142398828	0.942596410453594	0.991744205427992	5.96510751705282	0.819240692348714	0.353642306042349	0.349833930272911	6.49300758340806	1.30289798169132	16.5
402	199	lost_4	16.68047205	5.46022491	-2.097410494	0.737142193	72.51422832	64.65661642	95.00837521	3968	1376.332106	64.64404695	88.8399807	62.73853365	29.92969535	6.528289253	0.736524941	0.066956813	0.066956813	0.72299169	0.100461681	0.051708218	0.124838412	0.7127661	0.365336407	0.688820146	0.813439372	21.23	16.7	180	140	549	70	12.0415945787923	3.07196498840726	0.53102689291598	0.981527663899495	0.868040514607469	5.09211628303989	0.74368816516064	0.425013308771123	0.0165764041205746	6.63137871323924	1.87850384707659	16
121	400	lost_4	20.26553818	9.552509531	-1.376785721	0.748994115	77.20791168	64.06717276	86.88750863	5424	1392.629255	68.29410723	88.98841846	52.80588776	35.90156394	10.00459982	1.241950322	0.04599816	0.758969641	0.716878049	0.087804878	0.053073171	0.142243902	0.799069106	0.227832318	0.740442347	0.822098521	29.0965	27.9	500	386	1046	133	16.3707055437449	2.80092138554441	0.456254535319924	0.723782503933329	0.643417013296975	5.86835097195115	0.981164425058308	0.269064910448354	-0.966328746034644	6.68812912984954	1.2153607695053	20
408	90	lost_4	17.81213149	8.339259095	-1.39776595	0.737019202	75.44483986	63.33832896	93.08729861	4576	1454.222888	65.40114908	87.45775426	51.58269339	34.93163514	11.51901105	1.835549728	0.131110695	0.543172879	0.703818104	0.085800086	0.05045045	0.15993136	0.678496273	0.3224832	0.722140135	0.816297057	25.17	24.4	341	259	794	108	14.6287388383278	2.97500675125284	0.500275983832924	0.858391855157072	0.877744904285978	6.13785678148326	0.839851014763928	0.360407108214392	-0.416140699999549	6.70622928785891	1.23619860056745	21.5
32	423	lost_4	7.002413793	8.027652876	0.492160965	0.482424952	42.91187739	89.23076923	98.84615385	5248	1941.578544	90.3732003	95.35867643	69.348659	24.13793103	6.130268199	0.383141762	0	0	0.440609592	0.021515016	0.04392649	0.493948902	0.787990546	0.259424603	0.624252692	0.711752066	19.75	21.7	260	200	684	94	13.7477270848675	2.27865457891274	0.568310886751257	0.631076342449945	0.745062087345746	9.36441710358952	0.709937630359175	0.620708525995829	0.0855019909394149	7.36950407628499	0.431033728436408	17
119	153	lost_4	20.79800856	6.511920161	-2.18305149	0.750764149	63.24387398	50.43765804	82.70764443	4512	1434.343057	65.22142823	86.91497347	58.09023726	33.13885648	7.837417347	0.933488915	0	0.175029172	0.73624471	0.088110812	0.053482109	0.12216237	0.668066444	0.283389969	0.718876689	0.841990441	26.6	26	340	254	808	113	16.7332005306815	3.00277620511419	0.56719608161552	0.860674775975223	1.01802113386707	5.16786864867907	0.672177264566424	0.43356505754009	0.478013083384958	6.61854915655596	1.99734459009549	23
199	300	lost_4	21.70026115	7.890375757	-1.80151019	0.792385125	65.44585987	56.76063067	83.9624144	4000	1493.281529	62.04400858	86.50311459	57.00636943	32.11783439	9.601910828	1.242038217	0.031847134	0.159235669	0.708734694	0.099591837	0.053387755	0.138285714	0.739210243	0.360265266	0.756973528	0.829843333	28.99	28.6	359	270	875	144	21	2.85505385588433	0.518712761554986	0.915278778296536	0.793965979120012	5.80788136156379	0.710276295535758	0.457769123809151	-0.288105872909176	6.70649759943409	1.68712196676282	21
582	344	lost_4	16.41521097	9.727701989	-1.00442889	0.577801591	73.76933896	97.81843772	100	4048	1458.194093	64.71600423	88.65868809	54.78199719	32.41912799	11.60337553	1.125175809	0.070323488	1.195499297	0.676097561	0.05697561	0.036292683	0.230634146	0.837820302	0.333333333	0.546353638	0.742223549	24.53	28.5	425	327	817	150	17.6918060129541	3.55235516664649	0.529380922398985	0.731133717592069	0.668970488885721	7.43728174469678	0.720781063153022	0.432756699413313	0.0730032304369583	6.68828465869096	0.753934726515286	20
214	585	lost_4	15.77272756	7.274848402	-1.341510067	0.767853334	72.6616447	68.5516808	95.66446748	5216	1180.504708	64.98800347	87.44405874	50.12554928	33.80414313	13.49654739	2.479598242	0.094161959	1.098556183	0.670267027	0.112211221	0.057905791	0.159615962	0.734491655	0.232943835	0.746804386	0.792805778	22.4375	22.2	287	225	695	95	15.0332963783729	2.68161685331816	0.517066698792332	0.681809311318055	0.849100112472022	6.73542922982641	1.07999189348809	0.195828187370017	0.223839866430561	6.48377660070155	1.22503758859032	19
582	344	lost_4	16.75469922	8.57763515	-1.186116939	0.752498785	72.2265625	68.03438843	95.2325127	4560	1329.74375	61.1344291	85.91410939	56.2109375	31.015625	11.2890625	1.484375	0	1.0546875	0.716934326	0.080428254	0.043086565	0.159550855	0.788943069	0.164422968	0.745573994	0.79552343	24.7105	20.7	304	215	779	106	13.1529464379659	2.76330148717074	0.459002557727078	0.60542526128334	0.653425264280468	6.38420775351179	0.894723551159798	0.370875575981081	-0.982734576321263	6.72329950508618	1.0345759734929	21.5
350	194	lost_4	20.67835247	6.434674345	-1.469174689	0.847130578	58.38117107	60.5799598	84.84065461	4880	1310.884041	62.3524672	86.9274291	49.74167623	35.36165327	12.45694604	2.296211251	0.143513203	0.143513203	0.694339274	0.1049035	0.051712993	0.149044233	0.769608626	0.145152926	0.825736528	0.799202026	27.84	26.6	338	246	883	121	18.1659021245849	2.37395881051041	0.508917648544438	0.544838582517795	0.751849250182508	6.36257359957431	0.934720821957016	0.324234878647346	-0.117495787791002	6.62242722259251	1.6451707106472	19
630	52	lost_4	17.45763457	7.540407064	-0.496303689	0.918743411	53.95501643	67.93931732	86.27054362	4192	1261.549659	60.38551653	85.21428091	40.00505433	38.10967905	18.9032095	2.805155421	0.176901693	0.075815011	0.731304348	0.082826087	0.062391304	0.123478261	0.824971663	0.141058374	0.89344063	0.721182397	26.94	26.3	234	179	708	89	17	1.79296551249599	0.467841644148958	0.56268492604654	0.587622580403442	7.36445146565581	0.961483844898083	0.320180196389952	-0.88749119595769	6.61785176254973	0.83794993968717	20
440	101	lost_4	22.52139364	8.824173775	-1.794249285	0.753965834	71.39364303	56.28693703	82.84083962	4816	1589.108394	66.07119778	88.71679464	55.90872046	33.6593317	9.148329258	1.242868786	0.040749796	0.937245314	0.734762122	0.083143335	0.044839641	0.137254902	0.734549801	0.359053108	0.735335782	0.843166363	30.78	29.8	363	276	879	161	19.7737199332852	2.98071386785112	0.539170725280963	0.905832394541065	0.85315514708639	5.26067964810632	0.732821959277968	0.438653633944353	0.105934313304466	6.82129984655396	1.62203137347573	22
393	153	lost_4	16.20875377	9.921238307	-0.810470976	0.743200084	68.06354423	60.79452055	89.04109589	4992	1316.413038	60.70461968	84.94019421	42.09805533	38.09915092	16.87208984	2.903314161	0.027389756	0.328677075	0.734915527	0.085880933	0.065969429	0.113234111	0.7104592	0.237659163	0.75108268	0.834356684	25.86	25	332	244	682	109	15.52417469626	2.89322959182295	0.499216525167186	0.741043373899261	0.828274484093287	6.49341078016785	0.94040391641039	0.325676724879773	-0.35245206571029	6.70055669323116	0.653584372098736	18
317	46	lost_4	26.66894288	5.950786978	-3.524731117	0.658858313	69.39471441	23.08020478	60.49488055	3552	1451.150895	65.07014452	89.54670427	56.77749361	36.23188406	6.692242114	0.298380222	0	0.255754476	0.795968992	0.080620155	0.048992248	0.074418605	0.630797975	0.204551881	0.635090343	0.900001311	31.02	29.5	442	332	955	145	19.4164878389476	3.80249022089472	0.506494537976472	0.769751213704792	0.934244685829146	2.59626931076112	0.62878888667024	0.475112452370879	-0.432874765561678	6.58963643755679	2.77105178738526	19.5
566	153	lost_4	18.27754346	10.16759735	-0.882747023	0.833897734	69.54801583	74.94004796	92.73381295	4832	1342.225632	65.9130308	87.82968592	49.16676657	37.05790673	12.02493706	1.714422731	0.03596691	0.167845582	0.716714266	0.080375357	0.063375493	0.139534884	0.817842511	0.165670463	0.82095558	0.778456161	29.22	28.8	338	241	931	122	17.4068951855292	2.39778562949234	0.431434435343309	0.583511484891257	0.591804366323872	7.03281107737155	0.990747897297794	0.266076858210394	-1.34748008439686	6.68008759055036	0.79120317217033	19.5
231	194	lost_4	23.87067803	5.459608169	-3.260054991	0.682828434	66.83456025	28.13953488	66.62790698	3664	1405.476947	65.19554871	87.54328007	56.64471135	35.14141806	7.12901976	1.084850833	0	0.193723363	0.778311325	0.074429772	0.045885021	0.101373883	0.605959447	0.305042392	0.659206311	0.885751572	28.06	26.5	502	431	1007	142	16.8819430161341	3.55531881692767	0.538678172938165	0.637659510240379	1.01643293236691	3.45513885393916	0.699213416633291	0.428042467021149	-0.029467645636434	6.57818037720444	2.66987211185434	22.5
231	194	lost_4	24.97552058	4.76318293	-3.582822306	0.681590968	60.7748184	47.68392371	88.34392976	3872	1612.154964	69.5782644	89.02406056	57.5968523	34.74576271	7.142857143	0.514527845	0	0.242130751	0.750409433	0.063980784	0.043236161	0.142373622	0.785631567	0.380781759	0.663696898	0.839969296	29.46	27.7	447	336	1014	169	19.6977156035922	3.40674018821512	0.531126917035844	0.931062147764584	0.732640274623229	3.41409874491058	0.573680629793268	0.498553885625385	-0.173626410979805	6.72246566802998	2.94571824581898	23
300	578	lost_4	17.87605525	7.261178815	-1.83608487	0.6650072	75.94843462	38.39351511	73.02873987	4640	1473.402578	65.24130263	87.06813109	58.63720074	31.04972376	8.839779006	1.399631676	0.073664825	0.515653775	0.768286696	0.089347079	0.051055474	0.091310751	0.574452255	0.4823608	0.623497082	0.890166596	23.503	22.9	375	289	807	113	14.0712472794703	3.56470362021866	0.571323360278573	0.891180391952157	1.06650222034462	4.05380176747704	0.845508694219048	0.331397644881477	0.141336209522643	6.68764855421388	1.56742727154524	19
495	573	lost_4	19.65015187	7.291749723	-2.000493316	0.681089339	75.75934579	71.18822292	99.97663278	4752	1334.579439	64.04383754	87.01526611	59.74299065	30.80607477	8.306074766	1.039719626	0.105140187	0.210280374	0.66082295	0.086641553	0.042016807	0.21051869	0.667244442	0.404897768	0.629661566	0.786341323	25.05	23.9	314	235	766	89	14.456832294801	3.54376757420686	0.541218116843847	0.974198983781034	0.917248118013877	5.74103282345607	0.938401370949553	0.286854128377264	-0.113295353382518	6.61083084074677	1.71731462557027	17
300	578	lost_4	20.26819757	7.129194595	-2.16239514	0.703870552	72.79635258	38.10827251	74.513382	3664	1226.669909	65.2481426	88.35961845	54.65045593	34.19452888	10.03039514	1.094224924	0.030395137	0.516717325	0.753563867	0.092025406	0.054481299	0.099929428	0.57891093	0.327897371	0.672237895	0.876536595	25.77	24.8	281	208	734	94	14.6969384566991	3.39155221248325	0.552406253585167	0.897888109955801	1.07715766998151	4.13062268913538	0.729478852332266	0.381257503438377	0.156779365517959	6.36104745438377	1.86728126480749	20
289	46	lost_4	18.74915414	6.883755446	-1.703340467	0.797185342	64.84962406	53.88714734	81.12852665	4480	1187.142857	63.81784787	87.54787088	45.4887218	37.21804511	14.78696742	2.34962406	0.156641604	0.062656642	0.718457944	0.105607477	0.055841121	0.120093458	0.773276747	0.299259259	0.764173915	0.835407216	25.22	24.4	379	280	865	124	17.4068951855292	2.73436699201113	0.515807409795555	0.833708210946732	0.727648848002936	5.84008416634555	0.940672897983141	0.297582732694801	-0.360934230406146	6.44524087963288	1.63243227405616	20
289	46	lost_4	19.3334673	7.056063332	-1.888726911	0.761126393	71.79836512	51.85689949	86.7802385	4240	1155.237057	65.47177644	86.86517034	50.30653951	35.626703	12.39782016	1.498637602	0.170299728	0.442779292	0.733841872	0.085352026	0.049067106	0.131738996	0.70772374	0.212454212	0.732360919	0.837305758	25.6625	25.8	339	261	847	126	15.4272486205415	3.00499170614496	0.458197928847349	0.698052674230248	0.791512533697351	5.09534309835952	0.974034680080745	0.283191086950662	-0.985990077855455	6.44813938606236	1.70712194315079	20
227	129	lost_4	21.41071175	7.576092473	-2.064413065	0.740981949	74.5232816	46.95054336	77.15679752	4176	1499.753437	61.8411186	85.98226346	57.6940133	32.46119734	8.758314856	1.086474501	0	0.421286031	0.742368742	0.100529101	0.05006105	0.107041107	0.754980242	0.232920335	0.713822699	0.863202472	27.64	25.8	416	313	891	155	18.7082869338697	3.11876659867326	0.44542603875391	0.752463417050955	0.717994784103617	4.2436337718988	0.676572902206407	0.478723736306251	-1.04171631126159	6.71962656765814	1.81862294719879	19
344	40	lost_4	20.81773066	7.267655915	-2.116158639	0.718256995	73.00501596	57.84432958	94.22316814	4304	1343.868673	63.01490096	87.86370168	51.11719106	36.35810914	10.85271318	1.595987232	0.075999392	0.243198054	0.718617344	0.100493806	0.045915273	0.134973577	0.764270117	0.356517094	0.686388248	0.822659799	26.61	26.1	378	291	943	127	17.5783958312469	3.19059453237167	0.515028178840731	0.922044231043175	0.749740322378355	5.00379910368112	0.875336393051266	0.367047581330089	-0.386975834059389	6.65242743178482	1.8482412400208	22.5
210	100	lost_4	22.65647293	5.223940348	-3.579660865	0.608960969	71.18728266	25.89463221	83.30019881	4464	1317.412817	64.78186634	89.22876432	55.63835072	34.6249379	8.792846498	0.943864878	0	0.496770989	0.775543041	0.084473049	0.05390185	0.08608206	0.592840236	0.288545436	0.57988146	0.869307668	26.09	25.1	277	206	692	109	15.3948043183407	4.01256777886679	0.536224039931072	0.885488157458924	1.03930757093365	2.50248385549238	0.944806936363192	0.261578469003492	-0.0785213456984321	6.5306667164186	2.75327123014649	18.5
40	52	lost_4	17.40973833	8.913054732	-1.269969123	0.677100288	75.79517257	43.15053035	79.12435116	4464	1406.870291	63.46811496	87.51613044	55.92149786	32.84457478	9.993232574	1.195578615	0.045116174	0.225580871	0.745578231	0.1	0.053514739	0.100907029	0.717856752	0.267192708	0.650413678	0.874569502	24.58	24.8	280	219	802	90	14.2828568570857	3.48346030263013	0.50064722509967	0.780936742636688	0.825035501054349	5.22350813534353	0.81662601232143	0.380702520304668	-0.347804895107143	6.67557389711345	1.04292180677104	16
53	194	lost_4	21.38341055	7.341833903	-1.954907856	0.779899488	66.48253742	60.29228302	87.77401533	3568	1245.799002	67.08538919	88.8977124	51.15823236	35.70919458	11.72487527	1.40769779	0	0.106913756	0.694659202	0.098818093	0.048342664	0.158180041	0.772070609	0.382352941	0.74520749	0.823756561	28.63	27.1	466	358	952	156	17.9722007556114	2.87211404648214	0.505052682400559	0.940623216277379	0.728864217121406	5.58309182084622	0.825181479433464	0.380422151021973	-0.467295114984364	6.49326881907112	1.80794880651258	26
210	100	lost_4	22.6881459	6.247120023	-3.133883989	0.553792775	84.19452888	14.15525114	63.47031963	4432	1686.930091	70.6018018	92.10666667	59.27051672	31.45896657	7.598784195	1.367781155	0.303951368	0.303951368	0.845045045	0.052612613	0.038918919	0.063423423	0.599172266	0.255138407	0.513309798	0.908673395	26.4	24.9	341	266	755	128	18.3030052177231	4.36739511951919	0.567482890490982	0.760779180183054	0.939020831504818	2.61711961285685	0.739819438782194	0.417250527415932	-0.197083169668498	6.82144348777076	2.44090423851648	23
40	52	lost_4	18.97052455	7.621394879	-1.834082719	0.702686252	76.59970238	42.3520655	74.13472274	4320	1309.267857	66.09291816	86.64238919	50.89285714	35.41666667	12.38839286	1.15327381	0.148809524	0.297619048	0.763881402	0.090925427	0.051392633	0.093800539	0.571304227	0.31084455	0.671564984	0.880905523	25.0365	24.9	336	242	892	109	14.6628782986152	3.37151318549995	0.55914858758652	0.896534401459308	1.1883883510873	4.4118121378862	0.991329238447046	0.272467018893882	0.717224793344991	6.58401469663675	1.58945103304855	18
100	90	lost_4	18.99540671	7.553339956	-1.816265693	0.718949795	73.33502796	48.5380117	86.5497076	4464	1584.069141	60.88917873	87.54297363	54.55007626	32.99440773	11.00660905	1.372648704	0.076258261	0.55922725	0.731181607	0.087984967	0.045539958	0.135293467	0.628200428	0.213009442	0.690093031	0.852381779	25.107	26	306	245	759	125	17.0880074906351	3.19456211709837	0.536412603319497	0.8071319241611	0.951564348848779	4.93538209665675	0.78603641709529	0.443865247641898	-0.1824123353142	6.86732239364492	1.59789174282335	22
292	300	lost_4	21.1520431	8.237190416	-1.555858321	0.818476996	67.62931034	56.101768	83.00991807	4464	1625.37931	68.042685	89.40045825	54.13793103	35.43103448	9.051724138	1.379310345	0	0.560344828	0.735054998	0.084409374	0.045911047	0.134624582	0.823584563	0.271186441	0.782891403	0.827225346	29.14	27.9	373	269	880	120	17.4068951855292	2.63115869513794	0.464287471293379	0.792134550439507	0.592900841625309	5.78096682225387	0.647873405072318	0.455529437886586	-0.950336274950583	6.79093767673241	1.487100930336	24
227	214	lost_4	21.20408257	7.051791057	-2.147596496	0.735694827	73.10779817	47.37596788	79.75336966	4592	1295.701835	66.56907276	88.84278649	54.44380734	34.08830275	10.34977064	1.089449541	0.028669725	0.286697248	0.730163043	0.11576087	0.05326087	0.100815217	0.794257443	0.310755745	0.688015458	0.859102867	27.29	26.3	286	202	792	93	15.3622914957372	3.22529517098823	0.535949647821509	0.81659205482297	0.787241717009458	4.19621963795986	0.982249787477707	0.278150372331963	0.325579368447838	6.59729680015695	1.88836522940557	21.5
152	70	lost_4	13.62616908	7.633883272	-0.851110955	0.758116365	66.98400609	87.31428571	97.75238095	4800	862.0746382	62.62509895	86.80665498	41.88880427	42.38385377	13.86138614	1.865955826	0	0.571210967	0.699206349	0.080952381	0.075	0.14484127	0.730013246	0.263688034	0.766335769	0.719078811	22.3675	25.9	295	227	810	103	16.5227116418583	2.43598170128595	0.545942188331329	0.797564147263404	0.832554611421978	8.20220643973315	1.37121908497512	0.12822404215549	-0.00121545837034192	6.27921678159835	0.844076074575877	23
317	426	lost_4	13.28192803	7.139549094	-1.053669453	0.728600624	70.01332741	82.93333333	94.53333333	4848	1400.565082	66.3625014	92.13873184	58.01865837	31.27498889	9.240337628	1.421590404	0.0444247	1.066192803	0.690816147	0.09413009	0.056407545	0.158646219	0.688127247	0.420846234	0.678442845	0.785682299	20.56	20.2	210	162	560	78	13.4536240470737	2.80452203236131	0.549216529248711	0.982810010124032	0.892993373995575	6.92499498627977	0.987616954593227	0.300300083507087	-0.0828824737451413	6.78429180565767	0.920690998883725	20.5
557	541	lost_4	21.46136993	7.703686994	-1.750549142	0.799511269	68.1631606	56.09443161	82.01180395	3936	1481.851206	68.47868239	89.32595785	59.03027193	32.09338122	7.747562853	1.051821447	0.076962545	0	0.70464417	0.086201136	0.049894198	0.159260497	0.791945127	0.238628842	0.764857309	0.828518647	28.85	26.5	370	278	915	115	18.1107702762748	2.69320776788572	0.480525160631574	0.739784173255957	0.675012801360093	5.61121718346385	0.678517213488354	0.446000105498649	-0.62122596060697	6.65670514618639	1.660412948983	22
100	210	lost_4	23.03661752	4.724759548	-3.734418578	0.637489908	60.27753686	26.64930556	78.03819444	3344	1278.792715	68.6716656	89.43496142	58.54293148	33.30442324	7.285342585	0.867302689	0	0	0.801179941	0.064896755	0.046017699	0.087905605	0.616191698	0.370723131	0.606114571	0.885412646	26.984	23.8	350	271	767	115	16.4620776331543	3.69955568683592	0.542905820561909	1.02691010999016	0.923370699665091	2.5	0.758908219747289	0.417802877239205	-0.395569968877036	6.46918726519566	2.90771622805392	20
129	629	lost_4	20.72875085	10.0603711	-1.319141131	0.753255962	70.45300879	53.32206255	87.54015216	4560	1453.860717	65.77939412	88.76433548	52.78904665	35.95334686	10.02366464	1.149425287	0.084516565	0.709939148	0.69715324	0.099160682	0.051570477	0.152115601	0.786372044	0.257640501	0.737410223	0.842751076	29.65	28.7	432	319	823	140	17.6635217326557	3.00101413392206	0.497691283829645	0.764620758284785	0.699815937943685	5.91857971138347	0.805088212558102	0.390914734854296	-0.502939484597624	6.71622527233404	1.15746277229835	22.5
46	541	lost_4	20.40860359	6.711885949	-2.310749447	0.678422346	76.41109299	27.21932115	61.22715405	3904	1481.673083	57.86360289	85.55735239	61.53344209	29.49429038	7.634584013	1.239804241	0.097879282	0.456769984	0.783908046	0.092610837	0.049589491	0.073891626	0.72336242	0.280635446	0.635077218	0.897026083	24.828	25.4	297	212	823	105	15.4596248337403	3.49841557851551	0.533142076748778	0.809194749117912	0.891039576000976	3.90821588963558	0.671047277768117	0.46985849618426	0.325698852995875	6.68749859540251	1.95497890742065	18.5
557	541	lost_4	20.30907744	6.365338848	-2.44405961	0.688661048	71.94072658	44.42850311	86.41798183	3680	1384.130019	63.95634756	89.45544965	54.92351816	32.88718929	9.799235182	2.294455067	0.095602294	0.669216061	0.766055046	0.096330275	0.044620517	0.092994162	0.670468895	0.228254848	0.643217767	0.851191591	25.03	23.9	394	303	954	128	17.8885438199983	3.5125625816489	0.5334584144992	0.794455658296925	0.858535646901164	4.06781349744553	0.825182517386305	0.40926085062233	-0.354248531488347	6.67418905571301	2.07606300020558	20
317	426	lost_4	14.99832243	3.827716052	-1.362199111	0.791361011	62.24595246	86.73328739	99.17298415	4912	1583.514984	64.03245286	88.34251625	55.21873924	31.89803651	11.09197382	1.756803307	0.034447124	0.068894247	0.611012146	0.105263158	0.055708502	0.228016194	0.69759073	0.285666245	0.770664617	0.712005916	19.219	17.6	168	131	521	71	13.076696830622	2.42910437692578	0.519846310941994	0.822654533811125	0.87024415769369	7.32244456107385	0.909993642834938	0.35312259947919	-0.198809144335223	6.88131660963148	1.69996032332424	20
408	100	lost_4	24.9439411	7.53024265	-2.366501812	0.719870059	71.54929577	30.89139344	73.13012295	3840	1282.478873	69.33179981	89.50687689	55.13444302	34.11011524	9.679897567	1.024327785	0.051216389	0.384122919	0.778122308	0.090956072	0.045478036	0.085443583	0.800026267	0.144679436	0.695981074	0.876853315	30.958	29	426	327	906	139	19.5448202856921	3.07147365054626	0.447537587248267	0.574390741568838	0.627315034093716	3.90394399165767	0.699643488499679	0.417725361135323	-1.15626459986705	6.47999529614256	2.05054676691949	21.5
62	199	lost_4	19.98206478	8.442750095	-1.693583332	0.715795356	75.88775333	40.33264033	78.17047817	4224	1212.518968	64.96164501	88.63956369	50.4243894	38.03914776	10.49714187	1.004676944	0.034644033	0.415728391	0.724302246	0.11141366	0.047878375	0.116405718	0.789042141	0.336645635	0.684043942	0.869673544	26.68	26	395	297	920	140	19.672315572906	3.29170087188979	0.507699455386748	0.813909883218038	0.690872454220025	4.78939692863308	0.828581113711868	0.330487304018897	-0.491125540943002	6.40699582688426	1.46839551067061	19.5
73	56	lost_4	23.0875885	7.66278893	-2.445790004	0.62142465	78.31858407	23.85168788	60.26563365	3760	1426.849558	62.5879157	88.470794	60.95132743	28.76106195	9.181415929	0.995575221	0.110619469	0.331858407	0.813056919	0.074922713	0.042916894	0.069103473	0.59764345	0.376270252	0.58365122	0.904797266	28.0265	26.8	392	295	850	136	16.4620776331543	4.04127833612089	0.54180184477353	1.11424697800802	1.01569522200314	3.26813191594219	0.558720293170026	0.461922611234553	-0.186435539226852	6.52134020121657	2.01829349265709	18
73	48	lost_4	20.47164526	8.680102198	-1.68166678	0.724228703	74.33300395	51.69261181	81.44304423	4640	1395.494071	63.54557299	87.99835722	51.16106719	35.54841897	11.24011858	1.902173913	0.148221344	1.457509881	0.728722258	0.088127559	0.051497522	0.131652661	0.671393828	0.323203084	0.702665028	0.854154803	27.7365	26.2	399	304	909	135	17.4355957741627	3.17191274627787	0.567695424501554	0.944107142754465	1.00950322287747	5.08149547279145	0.808115215176648	0.39698705830487	0.45418248931152	6.66191165414309	1.47921854510784	18.5
73	48	lost_4	18.64411121	7.1360375	-1.998696346	0.657652558	73.5581189	34.20118343	73.84615385	3808	1387.636794	62.39849945	88.06275045	53.85980479	34.7234546	10.49985211	0.887311446	0.029577048	0.414078675	0.77029703	0.088260255	0.048656294	0.092786421	0.583095487	0.389753513	0.619066633	0.878296298	23.8	22.5	328	251	850	118	15.9373774505092	3.64085602159712	0.582907409457111	1.06975655735312	1.17430896317792	3.99333764663095	0.757929420196894	0.418879098098211	0.689548749465632	6.62611849145179	1.70002672410011	19
227	129	lost_4	20.827005	6.565725719	-2.5356572	0.660220246	74.97116494	27.96153846	66.76923077	3952	1576.981161	61.48433051	86.11785082	57.59323337	33.33333333	8.150711265	0.845828527	0.076893502	0.192233756	0.777899945	0.093091442	0.051676745	0.077331867	0.58240095	0.356836065	0.624775598	0.895745046	25.45	24.3	433	336	911	137	16.4620776331543	3.75607992193989	0.538692946863053	0.942206923663799	1.01344740169384	3.42502105540973	0.663853896576649	0.471760184386223	-0.199569460377483	6.72581972927786	2.10927687971096	23
495	573	lost_4	25.33144577	8.377981695	-2.293343138	0.714806594	72.64054014	45.14092777	84.04286553	4224	1465.468956	70.32346979	90.76031826	55.98121239	34.43416997	8.557170116	1.012769705	0.014677822	0.32291208	0.736775286	0.073635209	0.043588658	0.146000846	0.664651776	0.284782445	0.685041046	0.849413608	32.4	30.1	456	351	912	151	19.672315572906	3.31596752245857	0.543924879923689	0.890190687998925	0.976734232020154	4.42693671063863	0.695281237342128	0.453854313849966	0.302856036347174	6.67860960466185	1.97962203830336	21.5
317	541	lost_4	18.89618729	8.309141669	-1.510196112	0.737780155	71.83946488	55.70918822	85.83853702	4560	1290.24214	63.06422135	87.14881757	52.41917503	34.26978818	11.52731327	1.761426979	0.022296544	0.379041249	0.734312148	0.092316975	0.050080451	0.123290426	0.741894179	0.243493756	0.717283365	0.836520018	26.26	24.9	356	275	834	116	15.6843871413581	3.00229185573288	0.504914075858457	0.780713205344959	0.727730898753104	5.72566408899439	0.83684667353106	0.369001722890077	-0.693175314955714	6.54280775988357	1.35184680610116	20
129	585	lost_4	18.68853094	8.643202809	-1.376669182	0.766226951	75.00864155	59.16320885	89.48824343	4432	1399.289319	65.41130948	89.19939607	53.90597995	34.75630833	10.19702731	1.088835119	0.051849291	0.103698583	0.717217391	0.096695652	0.051304348	0.134782609	0.785766904	0.266172097	0.731439878	0.827433304	26.96	26.4	218	133	750	85	15.7162336455017	2.89120277376043	0.470959465347072	0.784292497095312	0.670331254679356	5.84936544165262	0.805001718631706	0.39248436924916	-0.824038801022285	6.66126846296372	1.21773757746993	18
630	52	lost_4	22.23925717	7.603266956	-2.181442802	0.701809273	70.80920774	43.77118644	91.20056497	4960	1340.197147	64.19533282	87.37154813	55.93842678	33.52633809	9.193616721	1.299251518	0.042366897	0.240079085	0.725383921	0.089430894	0.037940379	0.147244806	0.795723885	0.266387727	0.66421446	0.84158835	27.9	27.7	279	194	845	101	15.556349186104	3.38532085333134	0.516462117681442	0.758821238500874	0.682313725495831	4.9173967665829	0.95911036851866	0.286693933136598	-0.392170731250241	6.6416045575458	1.88667313618913	20
33	129	lost_4	18.85378027	8.702238656	-1.423649163	0.749779159	71.64298579	55.0040032	82.14571657	4192	1312.621173	65.24778752	88.65002391	48.96938163	37.10226136	12.30738443	1.540924555	0.080048029	0.560336202	0.747067298	0.10002058	0.057830829	0.095081292	0.732213891	0.250217375	0.736984007	0.841714342	26.69	25.9	305	227	830	105	16.2480768092719	2.93377600218558	0.485077993728844	0.737473681564298	0.782239850046007	5.73291313644294	0.88345507299466	0.347384764397822	-0.593568545404857	6.6033997560258	1.27233888017754	19
199	300	lost_4	22.95665552	8.032099169	-2.09081947	0.729172107	72.52379727	49.38239835	79.79927946	3728	1412.585542	65.85832095	88.88743189	57.2678158	32.72446617	8.824286082	1.13197839	0.051453563	0.102907126	0.749530864	0.078617284	0.049777778	0.122074074	0.830870279	0.268472922	0.694953005	0.85535539	29.727	27.9	360	258	882	131	18.9208879284245	3.15038123169244	0.506210533276422	0.648667284514951	0.617082172810072	4.63267279548211	0.669584676497305	0.448336035907441	-0.474630545733795	6.57701706301791	1.83439032597017	22
199	300	lost_4	23.25726723	4.853040176	-3.131902437	0.714316039	63.52941176	34.83523874	69.73772697	3568	1466.057143	62.94686256	87.74188815	61.04201681	30.08403361	7.731092437	1.109243697	0.033613445	0.235294118	0.776764077	0.079543835	0.045616536	0.098075552	0.738521588	0.263146718	0.695634716	0.877097793	27.713	26.3	359	256	928	128	18.6279360101972	3.27655036280537	0.486474845187292	0.814712479958421	0.76037788631706	3.29557180774445	0.597237682166824	0.490557620840749	-0.626977625282018	6.62910143078973	2.70986570607527	19.5
199	578	lost_4	20.11618818	5.322396959	-2.948482003	0.653764558	70.80902866	61.97361745	95.66210046	4720	1317.35227	64.3308845	89.24979593	57.39284809	33.02054273	8.800405782	0.786203398	0	0.456505199	0.727775969	0.0829263	0.04623901	0.143058721	0.636930319	0.525631233	0.617993406	0.80939002	24.53	22.6	320	236	837	105	13.6381816969859	3.47508637734373	0.549788897668914	1.17381894856064	0.969864729227741	4.45394722353106	0.876066908974423	0.319822435504896	-0.156518193510721	6.5649796290478	2.42807423839172	18.5
214	585	lost_4	18.65180149	8.825277243	-1.329308246	0.747759594	70.87888063	63.26262847	91.9965012	4624	1426.644512	62.70908832	88.44969375	52.18627022	34.93659816	11.47791867	1.311762134	0.087450809	0.371665938	0.682697175	0.105700111	0.055279943	0.15632277	0.680921418	0.305585795	0.739120083	0.814315597	27.5635	28	349	254	841	130	17.058722109232	2.83409777918829	0.546852712345838	0.885121975210197	0.910385872583708	6.28083907053827	0.844927417592778	0.380414230750554	0.00460662419512973	6.72570420900333	1.2048948598021	22.5
289	317	lost_4	15.25217707	7.950481932	-1.140418227	0.765190187	71.21471343	53.44458708	79.46084724	5456	1221.043627	68.01849517	85.63261875	48.93071001	35.50042772	13.51582549	1.881950385	0.128314799	0.513259196	0.690566038	0.106057597	0.062760675	0.14061569	0.758329796	0.248442368	0.749350876	0.855660258	22.7715	23.2	317	243	717	86	13.7477270848675	2.79922395352712	0.489809301667496	0.738970431072854	0.710885950768476	5.89815140446564	1.21949754940303	0.187294005460682	-0.743413318442875	6.67211493184693	1.00151455130099	16.5
557	46	lost_4	12.72349167	8.909295274	-0.562373697	0.692545597	65.25	65.48561901	92.24676949	5776	1501.493333	68.83369446	89.62765957	55.20833333	33.45833333	10.25	1	0.083333333	0.791666667	0.713487973	0.098367698	0.063573883	0.124570447	0.712882475	0.284526527	0.710069911	0.816885265	21.911	18.4	334	274	787	108	14.2126704035519	2.84925072255848	0.508937331112584	0.839245806662148	0.818917022658584	6.84795877543082	1.05111892095995	0.268503700318902	-0.411054891880675	6.90370272998683	0.413278259790296	19
32	423	lost_4	23.77602846	8.441665575	-2.145969751	0.69860478	75.13898154	54.27046263	86.16548043	4448	1531.232377	68.34180662	90.58953649	55.65932844	33.62241494	9.695352457	1.000667111	0.022237047	0.355792751	0.724957555	0.080685585	0.044466004	0.149890856	0.642647941	0.411534045	0.673048582	0.845730905	30.92	28.7	452	368	931	135	17.5783958312469	3.29728306792122	0.547446827554969	1.09198177777837	0.964273904033496	4.17584990391178	0.735063278908694	0.42603325414835	0.00746377063598321	6.72172681593286	1.85656731206403	20
623	167	lost_4	14.91570065	8.559517655	-1.00875844	0.686807428	74.42580645	57.09860609	85.88022716	4928	1320.163097	67.73716327	88.06700717	54.16774194	33.21290323	11.07096774	1.44516129	0.103225806	0.748387097	0.720643701	0.104601458	0.057329645	0.117425195	0.661046493	0.497177382	0.66842616	0.854557982	22.743	23.9	328	244	782	104	15.0665191733194	3.21609991915674	0.549438162125639	1.14504149924795	0.941469417984461	5.76156779010713	1.1190873661158	0.22029982747479	-0.119448612960489	6.67509490187161	0.805301566826211	18
119	566	lost_4	19.26048222	9.032602239	-1.438997757	0.719165223	74.57627119	43.00382044	77.00573066	5040	1644.356171	65.35249807	88.51951044	62.61637622	29.36261638	7.185485796	0.835521604	0	0.525185008	0.728318584	0.078053097	0.048141593	0.145486726	0.633204921	0.200560648	0.68884748	0.871930915	26.6	25.3	294	231	730	106	16.1864140562386	3.37333313356389	0.49975516305487	0.688174428469992	0.930950970782028	5.12731881981216	0.718401005706423	0.385006426758279	-0.38879246233281	6.79729823829812	1.22713062606862	21
73	581	lost_4	19.56741582	8.121491616	-1.709377714	0.731124092	73.80235423	55.39430449	85.54216867	4784	1313.397208	66.00570257	88.46981142	50.26006022	35.06706816	12.78401314	1.779359431	0.109499042	0.848617575	0.737540755	0.102002795	0.053795994	0.106660456	0.660605688	0.285256976	0.709287677	0.843668871	26.394	27.3	418	341	962	124	16.1245154965971	3.12448695292523	0.5158866988012	0.759263512886007	0.913108181433065	5.30297814628724	0.908882043501796	0.312423272163854	-0.189255694857308	6.60339202319909	1.51286532402724	18.5
73	581	lost_4	20.26096031	7.449345109	-2.05176371	0.698051145	75.04857064	49.05607996	86.42420877	4368	1185.90952	65.55165286	87.89936042	49.95836803	35.85900638	11.82348043	2.220371912	0.138773245	0.416319734	0.735469983	0.104042095	0.055967472	0.10452045	0.628679125	0.496266545	0.668303414	0.850749887	26.53	27	290	210	797	111	15.7797338380595	3.28616875403562	0.551281478012821	0.993917294849023	0.970799274309576	4.70684168949838	0.915776509853796	0.277361267905824	-0.116772027772129	6.39515883173333	1.78260294558989	19.5
358	90	lost_4	20.57535316	9.901408691	-1.244052155	0.80235587	67.69516729	60.64324224	85.18311954	5536	1500.764312	65.38863964	88.17871241	54.70260223	34.73977695	9.423791822	1.059479554	0.074349442	0.223048327	0.690922731	0.098858048	0.051012753	0.159206468	0.795818362	0.15831319	0.777252386	0.827196763	30.14	29.5	283	215	844	104	11.6189500386223	2.69201782702121	0.458261533406416	0.59764351163549	0.654176551857371	6.41561118912298	0.945961729141301	0.296242879448012	-0.85812559564373	6.81978242705085	1.13285268245254	19
227	629	lost_4	21.29303811	9.019254986	-1.551218407	0.778431249	70.78986587	53.57751278	84.58262351	4112	1396.080903	65.89570976	88.3756225	50.79838195	35.17138599	11.98637428	1.91611667	0.127741111	0.212901852	0.72152809	0.096898876	0.043865169	0.137707865	0.792053158	0.34009274	0.743589767	0.837593718	29.32	27.5	420	329	909	124	18.0554700852678	2.93340155297566	0.476779768866088	0.905471577135362	0.670074948046858	5.7377378321077	0.843658356208246	0.388268764159553	-0.740516547839467	6.69582193063793	1.39943097670877	20
81	155	lost_4	12.14790274	7.836955747	-0.613909064	0.735268291	68.81458967	87.5646093	97.6284585	4480	1203.146505	70.2571171	89.16437952	56.65653495	32.00607903	10.36474164	0.94224924	0.030395137	0.334346505	0.659451659	0.079076479	0.057720058	0.203751804	0.695242122	0.412155981	0.707024241	0.740195735	21.0855	18.4	157	113	487	70	13.856406460551	2.67882784441255	0.573049615652955	0.953741905863426	0.906030080626466	8.34239904164264	1.06710925869847	0.27081393862075	0.23241241041428	6.67820760346974	0.528138910517513	15
119	321	lost_4	22.98505981	8.223056874	-2.066396284	0.723456495	74.78954364	43.07555949	79.85818746	3776	1337.857333	68.90709326	90.01412134	54.91803279	35.33451484	8.750553833	0.930438635	0.066459903	0.066459903	0.761103448	0.089195402	0.048367816	0.101333333	0.786994418	0.330048077	0.699174033	0.861009942	29.71	28.7	440	359	991	137	17.6918060129541	3.24453416224887	0.513891513843146	0.857583558611055	0.72452577041814	4.4358189931511	0.759923451408101	0.390964918492277	-0.239180784288719	6.51267067537731	1.7997952047163	20
441	40	lost_4	22.96032767	6.659404496	-2.705329864	0.685277785	70.02427184	35.72078907	75.7814871	3504	1326.946602	63.68917619	87.40959426	55.40048544	34.19296117	9.314320388	0.970873786	0.121359223	0.424757282	0.751633987	0.084500467	0.047852474	0.116013072	0.593239137	0.325774804	0.655748056	0.875057066	27.9525	27.5	446	365	1022	147	17.9443584449264	3.52941855126308	0.543055787189493	0.996460498966216	1.07087924716095	3.42267720797624	0.733425021389371	0.416813657739792	0.166108553481722	6.51128841517119	2.26164903103085	20
629	227	lost_4	16.4282448	8.240264511	-1.008130214	0.809115408	62.9337162	77.31243269	93.61014718	5120	1395.051448	67.23660016	88.47696023	51.19645848	36.24072745	11.17492223	1.328068916	0.059822924	0.311079206	0.611886143	0.094338442	0.051923678	0.241851736	0.781616916	0.282871497	0.796559856	0.761184618	25.9315	25.3	303	239	721	99	17.2336879396141	2.41968583291303	0.522463413073107	0.72176580481483	0.727742833698828	7.74812911934229	0.978592871933983	0.289000691176076	-0.277209100641439	6.72519847816048	1.03234464715205	17
629	227	lost_4	16.18541651	7.913436242	-0.945912831	0.86125043	62.14982105	78.72130338	92.69316218	5424	1395.676663	65.98299716	88.23892262	52.35098112	34.4810564	11.46488955	1.579661854	0.111069974	0.308527706	0.620334021	0.116973851	0.061481136	0.201210992	0.769719314	0.237275946	0.845531242	0.746338506	25.85	25.4	266	196	704	92	16.9705627484771	2.25397499853037	0.475593677418025	0.728893621868102	0.707681827518554	7.76649469773848	1.00108461031024	0.270412721133805	-0.644327426352112	6.75608038139192	1.03703153373539	19
247	418	lost_4	18.48181666	6.779255383	-1.893789056	0.751356271	68.99021246	61.747851	90.04297994	4176	1318.099785	64.10669526	87.81813703	54.49988064	33.32537598	10.52757221	1.623299117	0.023872046	0.381952733	0.718610321	0.095083299	0.05099553	0.135310849	0.646650793	0.367981925	0.712067475	0.817913414	24.826	24	341	266	757	109	15.3948043183407	2.99793026269792	0.536684382109262	0.976271007456434	0.937041641017089	5.71112956953351	0.875421433367952	0.335323294446452	-0.146727070461159	6.57356463877914	1.71783368034975	20.5
206	358	lost_4	21.41989069	6.924059514	-1.911133942	0.802305888	69.29446837	63.47523604	85.72138479	4128	1618.527989	67.11220841	88.51654901	57.36999006	33.09042729	8.64524677	0.844650547	0.049685326	0.099370653	0.707913506	0.087399525	0.050718895	0.153968074	0.839042868	0.238138138	0.770506195	0.807533451	28.49	27.1	190	150	594	65	16.7332005306815	2.48826009110784	0.451931364257893	0.713812684112576	0.550875617539931	5.36709401724993	0.595773425053518	0.482567844880462	-1.15919124483974	6.75662213658929	1.81266904816962	16
578	62	lost_4	15.46495056	8.795546502	-0.832250315	0.801354433	68.79978028	75.0583711	91.67696745	5120	1499.618786	71.08909121	89.4213159	56.38560835	33.65833562	9.0771766	0.865146938	0.013732491	0.233452348	0.662210572	0.096111839	0.059065094	0.182612495	0.781666914	0.279297716	0.780519369	0.790178297	25.1995	26.1	266	206	750	94	16.2480768092719	2.53933262689235	0.49469235490353	0.836422379542776	0.696008148659195	7.24519078078693	1.02737160998346	0.276252094933245	-0.532765102002819	6.83975922843264	0.763066486773691	17
206	358	lost_4	19.70061158	5.778227985	-1.965676926	0.806133248	63.69551074	68.212136	88.66113551	4688	1361.100846	65.90191643	87.28324694	55.75797007	33.10019519	9.840598569	1.236174366	0.065061809	0.195185426	0.678863172	0.101429544	0.051225323	0.168481961	0.702402941	0.167839021	0.782904099	0.800787055	26.3365	26.1	253	189	764	89	17.3205080756888	2.64386598052927	0.490068544185403	0.680699495372224	0.849903135657235	5.68691298860814	0.826287264817751	0.352223617442197	-0.346243491219491	6.58939494838914	1.98203683448368	16.5
402	300	lost_4	22.05824479	7.944086483	-1.939545599	0.758900352	72.43211334	62.84196024	88.97854753	4528	1482.257379	66.99058203	88.97477071	59.56316411	31.58205431	7.831562377	1.003541913	0.019677292	0.118063754	0.714682723	0.081783895	0.048038113	0.155495269	0.851193843	0.283189039	0.729761556	0.814338987	28.96	28.7	411	324	932	153	19.4422220952236	2.74940853148454	0.458832049883179	0.808269406819286	0.529632441415743	5.24165112440727	0.583763856366596	0.486760199956067	-1.09013523661679	6.65265993492462	1.74392367727555	23
33	227	lost_4	15.43474882	7.879159583	-1.054401073	0.80662925	68.3319456	69.46564885	90.00693963	5232	1432.683875	68.75667382	88.97581539	51.27671385	36.44185401	10.87982237	1.332223147	0.069386622	0.222037191	0.649423544	0.109678398	0.058555825	0.182342233	0.741695571	0.248590092	0.774376278	0.800579628	23.8	23.4	202	155	598	91	16.7630546142402	2.63568657905298	0.505137041801529	0.746078005975247	0.772894458512933	6.95778885997556	0.963449260729386	0.27977033474168	-0.454302868210265	6.72311482293835	0.978990283768818	17
121	123	lost_4	22.50635184	7.070703383	-2.02941149	0.798715778	67.10579651	59.72025137	89.76282181	4336	1441.076611	69.9864084	90.84704495	55.77624645	34.47507094	8.59343332	1.074179165	0.081070126	0.081070126	0.705559532	0.085580212	0.049789231	0.159071025	0.767578427	0.263741533	0.768086366	0.811421651	29.3735	27.1	479	377	952	170	22.6715680975093	2.82439126627314	0.464841862357512	0.806749528044485	0.711006414176412	5.56188121052581	0.742771563806801	0.415576670703285	-0.825107022431787	6.6345928277368	1.9207389181669	21
121	123	lost_4	19.78654402	6.961667766	-1.962195205	0.756913423	72.34120447	66.88026364	93.09776639	3824	1376.591616	70.5129569	90.85911238	54.93318689	36.55500641	7.926047959	0.585758741	0	0.29287937	0.688917143	0.069364978	0.048174048	0.19354383	0.768658094	0.339281722	0.725107207	0.802512677	26.38	24	368	268	838	121	18.5472369909914	2.89317518083506	0.520791706923219	0.88504115780002	0.775140720127642	5.71026300882893	0.783721201065787	0.389042200348176	-0.0292173953475109	6.56626330069237	1.78549981775813	19
344	52	lost_4	18.73584736	8.695407394	-1.019020426	0.893321832	66.50170461	63.20941487	87.3075231	4864	1282.370175	64.31851831	86.27994188	50.11547344	35.62080721	12.36115693	1.748597823	0.153964588	0.076982294	0.648223646	0.132623346	0.055412264	0.163740744	0.831123392	0.091107321	0.866491462	0.777926602	28.25	29.3	331	255	868	127	18.3303027798234	2.05962139214954	0.427987173873237	0.446452686182982	0.554334458607798	6.9779049191	1.08959407854485	0.232902956261399	-1.57047169320011	6.66902685282792	1.02739860514546	18.5
300	62	lost_4	21.01446396	3.410416252	-1.761363631	0.740317135	56.33086876	51.77993528	84.14239482	3696	1321.87061	65.37813998	88.23154327	55.63770795	33.96487985	9.611829945	0.739371534	0.046210721	0.138632163	0.74059633	0.069495413	0.052522936	0.137385321	0.734196992	0.260655119	0.732530896	0.831423669	25.6085	21.6	208	165	649	81	14.3178210632764	2.92916534357486	0.525488103576094	0.77952063923927	0.788372555965769	4.23533340009969	0.812361873182143	0.381185123295009	-0.260591044052483	6.5144923806801	2.34384644282362	18
358	210	lost_3	17.24872414	6.802356502	-1.402895664	0.822379094	64.55938697	60.52127252	79.26408586	4560	1419.592337	57.84618972	83.82094476	53.90804598	31.99233716	11.6091954	2.260536398	0.229885057	0.61302682	0.740637107	0.089539389	0.054885923	0.114937581	0.726001712	0.193180959	0.796506225	0.818961991	24	24.5	424	341	915	124	16.1864140562386	2.45030659061269	0.528725322828404	0.663756951752673	0.881031816111087	6.18793445101029	0.852712793969927	0.382646379359704	0.292573819076129	6.70474639358318	1.4230541414489	18
441	344	lost_4	18.27511759	6.835222496	-1.445249299	0.837971459	66.97086697	64.71207865	92.41573034	4352	1308.00702	63.25099718	86.43492896	48.68374868	34.74903475	13.8996139	2.421902422	0.245700246	0.14040014	0.697648868	0.100637223	0.054054054	0.147659855	0.748005559	0.146047165	0.803763821	0.78347333	25.07	24.9	387	299	881	125	15.9373774505092	2.44621621530068	0.493792658916675	0.600776319440106	0.754101879721832	6.37377439199098	0.900674659352643	0.329790774153551	-0.469032086945832	6.58209126870066	1.44230535769224	22
358	210	lost_3	18.55578718	6.285747858	-1.79537448	0.809182981	63.8469285	57.28676964	86.33310947	3520	1271.906009	62.95389189	86.49862972	52.29942934	35.2802954	10.70829137	1.611278953	0.100704935	0.704934542	0.719800856	0.084723557	0.050135383	0.145340204	0.724922231	0.173856883	0.784499428	0.817124937	24.811	24.6	337	252	831	126	17.6351920885484	2.65135864944749	0.513947113037908	0.60909888031419	0.88990764633191	5.93506387581465	0.783299380824471	0.427490344209334	0.38207943644831	6.49828684314012	1.76082851767174	17.5
415	53	lost_4	20.78617532	7.358324526	-1.567016526	0.842979723	70.35714286	60.85120208	87.19948018	4496	1462	64.26990246	88.64142697	54.35064935	33.7012987	10.16233766	1.623376623	0.162337662	0.324675325	0.721390812	0.074752438	0.040503313	0.163353436	0.786230668	0.165007475	0.811322818	0.809181266	28.3	26.9	459	333	1101	148	18.3303027798234	2.47337140660274	0.446515229303548	0.548307223187877	0.659662064999951	5.51446794623017	0.774524492834152	0.408926492889529	-1.06741054650053	6.71511426273023	1.56315812015279	22.5
541	557	lost_4	16.77847891	6.392747098	-1.583807802	0.814981414	66.68086919	63.21398124	84.61210571	3952	1241.435023	66.19660302	86.66688632	47.20920324	36.94077546	13.50660418	2.343417128	0	0.639113762	0.687878788	0.102777778	0.05530303	0.154040404	0.737941093	0.189879931	0.788429143	0.816587051	23.437	21	317	226	753	112	15.8745078663875	2.56757674393581	0.491542200629814	0.680410978012554	0.755673674280109	5.98734100749239	0.967332919423298	0.30962521991468	-0.626527437917096	6.56811120692509	1.5525905077552	19.5
211	628	lost_4	19.37938447	7.330482815	-1.904880693	0.733993755	71.49621212	44.5286594	80.90952155	4528	1374.045455	63.34810943	86.9893149	51.5625	36.07954545	11.07954545	1.183712121	0.09469697	0.378787879	0.765233645	0.088722741	0.051339564	0.09470405	0.609656693	0.292071297	0.698350198	0.864920996	25.6	24	431	324	902	136	16.4012194668567	3.2029506334004	0.517813673052383	0.884348816361508	0.988273833509721	4.62215126645591	0.921572762726851	0.349598017149687	-0.250117129329441	6.69366656697037	1.67947672345554	21
55	267	lost_4	15.24172348	3.210172224	-0.855086845	0.801062022	52.08333333	72.89613343	93.66944655	4144	1360.684848	65.53428977	88.70132242	46.32575758	36.02272727	14.84848485	2.5	0.303030303	0.189393939	0.64745367	0.108565592	0.064205457	0.179775281	0.669437214	0.365957745	0.791845334	0.760804279	20.32	19.8	267	211	620	91	13.9642400437689	2.45290957782793	0.539737607546482	1.02012208534077	0.900263712475406	6.92481008331636	0.95450133577696	0.307450806502803	-0.115956652509916	6.62683788229766	1.72010521690678	17
40	52	lost_3	19.30074426	8.298648092	-1.269525673	0.841280801	63.89548694	53.66336634	82.05940594	4592	1406.688836	63.69973118	86.61029084	50.98970705	34.7189232	12.2327791	1.979414093	0.079176564	0.475059382	0.711425683	0.095449949	0.048736097	0.144388271	0.765812668	0.173631491	0.812502129	0.82311606	27.53	27.4	345	274	760	105	15.6843871413581	2.40299715230793	0.494363379509445	0.616655634856279	0.734551931452093	6.34019083309012	0.948635530116809	0.330366054805938	-0.447412832900041	6.72723943390905	1.24089675144948	18.5
350	53	lost_3	20.89896132	7.393855927	-1.733576667	0.825030397	65.91532135	65.74215178	90.42974703	4704	1512.031678	66.01772764	89.8926672	53.54858361	34.60249772	10.14316174	1.644837039	0.06091989	0.517819068	0.684509091	0.0816	0.044072727	0.189818182	0.771145228	0.217620218	0.791702272	0.795254648	28.48	27.6	265	234	609	82	17.4928556845359	2.65426513163248	0.446638289894631	0.732101185629418	0.678138162176411	6.34043832711903	0.77704264812171	0.408720720831863	-1.19822518027488	6.74403173516896	1.68750603793353	15
167	493	lost_4	18.62341915	4.838839074	-2.846119929	0.687687687	68.30249397	36.07085346	79.79066023	4208	1485.605792	66.82089539	90.15882093	60.41834272	30.8930008	7.884151247	0.804505229	0	0.160901046	0.750328022	0.067478913	0.048359888	0.133833177	0.653536652	0.349151087	0.65725073	0.862556404	22.56	20.7	329	259	748	107	16.8226038412607	3.35551857095144	0.505807473254399	0.960802689942113	0.892472939645791	3.55540458597893	0.640809784569493	0.428873679441383	-0.555462627508063	6.59987752258953	2.40902020786327	18
199	578	lost_3	16.12104366	4.426377937	-1.800611213	0.79837478	56.40752574	77.87642045	98.15340909	3840	1315.657792	63.11011147	86.52639032	56.30102946	33.33333333	9.016684416	1.313454029	0.035498758	0.28399006	0.628673283	0.080161865	0.051835437	0.239329415	0.765968079	0.28872585	0.768523411	0.746241958	21.052	19.3	239	180	611	95	17.0293863659264	2.54426418891592	0.484827337306798	0.84669264080893	0.701764716981411	7.14848601243648	0.781050769796689	0.385854092751371	-0.767160175378003	6.48624135094279	1.95263483387945	17.5
46	557	lost_3	18.23098046	6.092728849	-0.815869773	0.883165418	51.57013259	72.11169284	89.70331588	4592	1368.921144	61.46496036	86.12157842	50.41870202	35.90369853	11.7585485	1.884159107	0.034891835	0.209351012	0.66300885	0.075752212	0.051327434	0.209911504	0.79926463	0.145622734	0.867377604	0.737935493	26.57	25.9	327	256	805	104	17.8044938147649	2.07412610344694	0.498961565654109	0.566581382503873	0.673203879965052	7.70530516916754	0.92536202645235	0.326787200646368	-0.353832269597245	6.63183582370513	1.33915268786736	19.5
211	123	lost_3	18.85598715	7.646997876	-1.138939163	0.850132737	56.34832706	79.92021277	96.1214539	4368	1184.914691	65.50954461	89.49913231	45.64591181	37.7797474	14.00398848	2.415244848	0.155107467	0.177265677	0.629345112	0.094488189	0.048524422	0.227642276	0.773815652	0.248059175	0.82666303	0.728167585	27.86	26	253	194	644	88	18.1383571472171	2.26883615164251	0.50854283202106	0.615622800097592	0.707794685625712	7.69976282232122	0.971081027000322	0.276274002878071	-0.439320746010313	6.41483340267604	1.33472025783553	18.5
62	292	lost_4	18.90795613	8.648333939	-1.233091206	0.834001352	66.08391608	60.55979644	82.8562341	5824	1398.881119	66.33182454	88.37432513	50.63572791	35.91862683	11.66560712	1.716465353	0.063572791	0.667514304	0.696664991	0.080107257	0.050276521	0.172951232	0.704540577	0.224504194	0.812264139	0.82231662	27.57	27.3	269	201	757	109	17.1172427686237	2.54569469830928	0.530230210380359	0.690277515931093	0.91147376594173	6.45497224393723	1.00278294012214	0.245524780119135	0.260805345368904	6.70354687709827	1.20143325810642	22
33	227	lost_3	17.29216776	8.014073753	-1.330606552	0.784682615	75.2293578	62.06082853	86.13004719	4112	1524.177195	62.62461443	87.27866579	54.04980341	33.91874181	10.51114024	1.415465269	0.104849279	0.681520315	0.716857044	0.075181724	0.046244375	0.161716857	0.794099248	0.176989114	0.768185302	0.819074979	25.08	25	310	228	802	119	16.8819430161341	2.56813842675974	0.48749699588818	0.569619551981847	0.66219729688364	5.85392898231606	0.724275753425448	0.465157458053239	-0.547631141320289	6.76352755811529	1.19948707185468	19
40	52	lost_3	18.50279003	8.815419571	-1.292659533	0.784784023	72.9671124	67.10050615	86.18944324	4352	1411.700759	63.32658846	86.34736376	52.65630647	34.0802313	11.5648717	1.590169859	0.108420672	0.97578605	0.69485361	0.082924168	0.046190216	0.176032006	0.704593522	0.286933041	0.762333122	0.821832978	27.007	27.4	314	214	839	101	15.8113883008419	2.76549524244754	0.512617800120128	0.882482237215005	0.858486382536147	6.36330768861604	0.893949318473928	0.354229123976818	-0.153536714176081	6.71817608082775	1.18469303464389	16
214	629	lost_4	19.46588514	7.63091673	-1.753929633	0.762378415	71.66298517	66.19318182	89.58333333	4032	1359.313348	64.49119523	88.81101219	51.65667403	34.01704008	12.68538971	1.609340486	0.031555696	0.536446829	0.724778388	0.082566484	0.046939637	0.145715492	0.682902446	0.282569343	0.730344886	0.818899056	26.612	25	452	356	923	139	18.3030052177231	2.9389203587372	0.512661875898725	0.874117620803974	0.855240012511108	5.61552231853814	0.828884882839589	0.392484287451823	-0.415831072555009	6.63802356558017	1.59626278657629	21
402	292	lost_3	14.21719108	7.837614538	-1.021220499	0.744673534	71.77974435	70.85245902	92.36065574	4704	1437.199607	66.05146393	88.54540678	55.68666011	33.23500492	9.570632579	1.409373976	0.098328417	0.393313668	0.682221016	0.082112498	0.052088985	0.1835775	0.677778735	0.278571429	0.73919598	0.805014992	22.02	21.3	355	271	810	112	14.5258390463339	2.83139201612917	0.501131382972569	0.883992658340554	0.881512633488596	6.76296568969561	0.949494985242155	0.312097205590918	-0.378695105032267	6.76198055729055	0.881977116001338	20.5
62	292	lost_4	20.18037058	6.042836384	-2.499112145	0.707682163	70.06841505	37.36451797	76.09811751	3696	1311.562144	63.23271665	86.88204201	54.44697834	34.89167617	9.236031927	1.368301026	0.057012543	0.570125428	0.767912088	0.084981685	0.046886447	0.10021978	0.745609423	0.459459459	0.672328956	0.873945876	25.097	24.4	281	225	715	106	15.5884572681199	3.35334547877191	0.529532310628917	0.998444447127631	0.784891049764233	3.84378355139828	0.78839236297671	0.406117605178447	-0.333127792713725	6.5483559416803	2.14612439202121	22
582	344	lost_3	18.41810826	6.969974982	-1.685336786	0.769758352	70.75892857	39.41931882	75.7118928	3872	1277.303571	61.57712257	86.55580254	51.5625	33.03571429	12.38839286	2.622767857	0.390625	0.446428571	0.75115758	0.081852128	0.050784167	0.116206124	0.758212785	0.275923319	0.736413285	0.85125681	24.28	22.8	342	246	845	128	16.8226038412607	2.60052034793039	0.513963680623446	0.798229361775173	0.763574369658909	5.06242438955882	0.822486184686406	0.350660599650118	-0.229608388414234	6.48205386753293	1.52601071593421	21
231	53	lost_3	18.05682348	7.120144451	-1.752116272	0.759991559	73.88864912	45.25043178	82.59930915	4272	1452.008632	60.3850306	87.23872753	53.99223133	35.00215796	9.753992231	1.208459215	0.043159258	0.906344411	0.722798795	0.077446714	0.049771231	0.149983261	0.743520951	0.304705614	0.7174191	0.850244602	23.952	23.1	323	234	736	106	17.058722109232	2.99984618672358	0.507750318562185	0.855267435367441	0.776196849388092	4.85097429801478	0.743283858966411	0.426121868653089	-0.3703110313696	6.65344116117068	1.5579467574208	18
292	578	lost_3	18.1075751	6.72686259	-1.868449056	0.755610519	70.17849369	54.70383275	83.53658537	4176	1417.821506	64.6340385	88.30829395	55.46364824	34.26208098	8.837614279	1.393121463	0.043535046	0.435350457	0.704625928	0.075157053	0.05391205	0.166304969	0.795114519	0.307074556	0.710731398	0.839845236	24.12	24	337	253	812	106	16.4012194668567	2.93288681643189	0.510427407179513	0.815133171941861	0.668497597602265	5.09064182102807	0.736696463273715	0.411558175604043	-0.521351970200952	6.59071642743676	1.68438848300205	21
214	629	lost_4	23.59200988	5.601741117	-3.170554903	0.691800651	62.76771005	37.8021978	79.23076923	3872	1485.697968	67.00297473	88.94500594	54.85996705	34.87095003	9.66501922	0.549148819	0.054914882	0.494233937	0.780112045	0.068860878	0.04388422	0.107142857	0.760939071	0.424121873	0.668061705	0.869683218	28.59	27.6	348	289	872	123	16.6733320005331	3.3863685239501	0.522024426631551	1.01023419562001	0.757667937819729	3.306669915489	0.701422378456804	0.451225728000111	-0.361406712548163	6.68037207891974	2.61409072661794	20.5
358	100	lost_4	21.58431974	6.533159387	-2.305744178	0.757801476	67.88822721	48.57928506	82.99725023	5168	1354.502978	65.02096805	89.31414193	53.45854329	34.44800733	10.58176821	1.511681173	0	0.366468163	0.754985755	0.066898808	0.043895748	0.13421969	0.78590423	0.321298007	0.724253237	0.845479576	27.34	26.9	374	298	841	131	18.1934053986603	3.01838049423859	0.495344086469194	0.858199675483509	0.692291704413681	4.71458528292786	0.851338042730383	0.330987079674745	-0.505692189083616	6.62017192939043	2.06563956661423	19.5
73	56	lost_3	22.13660325	5.904380597	-2.614884853	0.735616062	66.98377168	43.16909295	77.99552072	3760	1456.447678	63.77322997	88.05104908	56.12758814	34.806939	7.946278679	1.11919418	0	0.279798545	0.750628457	0.073152338	0.046003017	0.130216189	0.670791218	0.180302052	0.710390233	0.85373771	27.377	25.8	194	129	667	90	17.2046505340853	3.15616670139586	0.536634442614337	0.632269703528486	0.995528358712096	4.40146570360374	0.726312533280268	0.445523989862077	0.506227129881109	6.64641380691413	2.31202213570175	17
441	52	lost_4	23.68604396	7.015016119	-2.505929893	0.720661506	70.38199895	35.91623037	78.63874346	3760	1477.751962	68.00605103	89.50135695	58.03244375	32.65306122	8.320251177	0.941915228	0.052328624	0.627943485	0.765041096	0.069041096	0.042520548	0.12339726	0.653094628	0.221983049	0.690134078	0.866267763	29.3	28.1	377	294	829	136	18.8414436814168	3.33282897400992	0.524139996565803	0.698258939792395	0.933140728936424	4.25619351651214	0.620736766270534	0.475510794646631	-0.0240057194055197	6.64446645203845	2.16291692907655	21
582	344	lost_3	16.02695893	8.306726858	-1.139785724	0.756249405	70.69510269	59.97629395	82.8921375	4144	1192.524487	64.44093537	85.80996943	48.93364929	36.65086888	13.03317536	1.382306477	0	0.51342812	0.733316189	0.099781407	0.056062749	0.110839655	0.699010472	0.227581129	0.724562911	0.845575603	23.93	24.2	287	215	780	108	15.4919333848297	2.93439303792113	0.517242690620177	0.767674630947252	0.819832555464834	5.99617947613311	1.03416031494155	0.264225574727412	-0.434710129818969	6.50573236701339	0.991783473734441	19
560	155	lost_4	19.85960551	8.025694844	-1.833402464	0.689668868	78.08390733	37.71929825	73.12030075	4160	1443.306199	63.4221852	87.0442871	55.47902317	34.06386976	9.329993738	1.06449593	0.062617408	0.751408892	0.785462244	0.066901905	0.041778405	0.105857445	0.670938621	0.245148129	0.659054672	0.880459118	26.012	24.9	401	312	852	128	16.2788205960997	3.48422573465038	0.488452276072085	0.819579526952693	0.839168401454678	4.25532248131678	0.614151319301685	0.432510635592233	-0.825793846955876	6.59445322366507	1.57499216615967	18
119	566	lost_2	18.34858586	7.973330279	-1.262405921	0.83941449	68.52243364	80.6156015	94.47838346	3936	1263.657975	68.6528143	89.80197019	50.64599483	36.22269204	11.43998121	1.550387597	0.140944327	0.657740193	0.653015912	0.079560873	0.046873073	0.220550142	0.795756721	0.212270097	0.807859718	0.757843484	27.3	27.7	449	347	966	142	18.3030052177231	2.42139184850367	0.46836135835485	0.67985201698605	0.656458067967787	6.93179717172971	0.892774069963952	0.322690254713326	-0.733074712730945	6.50238856338327	1.25903151631732	21
46	557	lost_3	17.85958475	6.580313574	-1.823446935	0.749367817	71.40912185	46.11716621	88.01089918	4400	1607.896528	66.16968671	89.72193057	54.18652144	34.92171545	9.394145677	1.429543907	0.068073519	0.340367597	0.719471947	0.092042538	0.050238357	0.138247158	0.811200655	0.269523951	0.70741092	0.832303243	23.11	21.3	302	228	771	103	16.7630546142402	2.79125532619286	0.478727827685001	0.79288855522072	0.607864890415625	5.18065990584211	0.694483825585593	0.442667925982548	-0.907868974635194	6.77383542394443	1.63800728729552	19
73	56	lost_3	20.13449446	6.268174233	-2.533945521	0.626049815	80.51660517	65.14032496	99.18759232	3920	1587.625092	65.88819802	89.53678636	62.06642066	30.77490775	6.642066421	0.442804428	0.073800738	0.221402214	0.74159292	0.064306785	0.040412979	0.153687316	0.647574442	0.441448624	0.569733886	0.807629073	24.363	23	265	116	558	69	14.8996644257513	3.65809080259088	0.556685977908551	1.095787519093	0.958159579610829	4.15717777223924	0.618084495032839	0.451662035692257	0.00592092070249698	6.68009231574338	2.09855881567018	16.5
289	557	lost_4	18.70162306	7.518723335	-1.672551552	0.761344332	71.66802944	51.20654397	83.43558282	4272	1346.269828	63.34355307	87.53176458	53.39329518	35.44562551	9.566639411	1.471790679	0.122649223	0.36794767	0.745612036	0.087531343	0.05105995	0.115796672	0.763986242	0.37797619	0.721586133	0.842013913	25.085	24.7	341	248	755	103	15.1327459504216	2.86445798502963	0.53425612864992	0.935824887999886	0.79957419918354	5.32386685408266	0.828907142567851	0.366404010855282	0.0938705312802364	6.59906406242941	1.49616203994048	21
102	56	lost_3	16.3179686	7.463190436	-1.517177774	0.680141356	79.98037291	44.49901768	83.79174853	3264	1152.816487	62.00081722	85.67692727	52.30618253	34.44553484	11.57998037	1.668302257	0	1.27576055	0.745209177	0.092847503	0.057219973	0.104723347	0.806354515	0.340297203	0.625861407	0.852210821	22.05	22.1	252	196	724	96	14.560219778561	3.04378983472907	0.506285639733145	0.909051323083576	0.626241628287357	4.47652686018972	0.856492409189947	0.346227559133083	-0.694001347256473	6.31655253588326	1.26649322787999	18.5
119	566	lost_3	22.22681436	8.97789843	-1.712098678	0.761721256	74.48121144	52.69360269	83.27721661	4416	1373.119462	68.91979323	89.87824882	54.79528884	35.22153674	9.31015143	0.616937745	0.05608525	1.009534492	0.736434109	0.074854651	0.046027132	0.142684109	0.859941892	0.197950315	0.726933845	0.837042814	30.139	30	495	378	1023	118	16.5529453572468	2.73159781867683	0.468298222290027	0.589470632008075	0.520352451709416	5.05302967238468	0.862405985600749	0.310231077318007	-0.859349308241545	6.58924437541679	1.52325803263666	17
358	100	lost_4	22.28303721	8.834630434	-1.8772728	0.716233812	77.60060744	51.65210786	86.47930118	5552	1470.098709	64.61335041	89.13621057	53.83447229	35.07972665	9.79498861	1.214882308	0.075930144	0.873196659	0.740321522	0.066272966	0.041338583	0.152066929	0.663024761	0.356742261	0.684425184	0.844827666	29.89	28.3	362	271	842	134	17.9164728671689	3.28653989934703	0.548982011545005	0.96975300102655	0.983464302860048	4.6650025069661	0.857451232432492	0.3285887046624	0.314307934622557	6.72589876423936	1.62697959552504	20
350	53	lost_3	16.25983193	8.726918242	-1.079266331	0.761080201	73.19770013	56.30810093	83.97521027	4544	1414.524547	62.13067187	85.77967882	52.98540469	32.72888103	12.20698806	1.946041575	0.132684653	0.663423264	0.739852614	0.084454322	0.051935899	0.123757165	0.756490886	0.381792524	0.720701036	0.854237213	24.32	23.5	243	180	738	90	15.4596248337403	3.06323727109083	0.520506316964549	0.945854124059308	0.767665969025591	5.81932486032529	0.926292272989471	0.333215973556727	-0.225258592688146	6.74204460256916	0.904680546957096	18.5
32	423	lost_3	22.95635041	8.054626756	-2.184840505	0.680509932	77.48260595	33.48101266	81.4556962	4336	1592.480708	67.51653883	89.53462509	54.26944972	35.42061986	8.981657179	1.328273245	0	0.759013283	0.776291634	0.067925518	0.040388146	0.115394702	0.736104696	0.236963207	0.642707395	0.868956798	28.95	27.8	471	376	1007	143	19.2093727122985	3.50362882451894	0.492541216549438	0.764058546186089	0.772555674369168	3.96184332476689	0.679955864008834	0.471740195103178	-0.511849504419605	6.7780220606101	1.86128624471845	20
119	566	lost_3	20.71897059	6.774795327	-2.417052617	0.65240085	74.47478992	31.75604627	62.67087277	3088	1254.352941	62.85339122	87.60216523	52.73109244	33.71848739	11.97478992	1.365546218	0.210084034	0.630252101	0.806542056	0.061214953	0.043925234	0.088317757	0.713455448	0.393681672	0.615611915	0.891402275	25.65	26.1	365	274	853	112	14.6969384566991	3.6437001262453	0.571301435321145	0.911608955638326	0.892048858527379	3.73968964621397	0.783182417448196	0.416565834997046	0.17008813941437	6.47579495925275	2.03228778834705	19.5
62	292	lost_4	4.316422764	5.089665382	1.079607441	0.60752994	30.24390244	96.74267101	98.85993485	4336	1303.310569	80.46949856	92.43851805	43.57723577	38.86178862	16.42276423	1.138211382	0	0.487804878	0.544126984	0.045079365	0.065396825	0.345396825	0.79760998	0.227272727	0.732823731	0.674144411	14.463	16.5	136	108	395	45	12.328828005938	2.00497402526816	0.518451089303514	0.727092038190489	0.620057959387669	9.60116713842645	1.11868282278759	0.262450455803664	-0.672933623981279	6.78362384162351	0.928138420812448	14
227	214	lost_3	20.25122274	6.945389189	-1.908222662	0.763101095	66.08255452	71.56213479	91.42968446	4176	1443.750779	65.32698665	87.52341167	51.83021807	35.08566978	10.78660436	2.141744548	0.15576324	0.19470405	0.694646398	0.086299688	0.043810783	0.175243131	0.787553658	0.270162086	0.735313573	0.794446911	26.92	24.5	363	288	724	137	18.3847763108502	2.74030662025256	0.497508214002543	0.777687605018879	0.702542087707206	6.10261555646429	0.831046594361592	0.383082824645823	-0.361134035211341	6.68874580732279	1.7967838989476	20
350	231	lost_3	12.96484355	7.197114149	-0.954877204	0.738226149	69.08635795	58.27067669	89.34837093	4112	1343.899875	67.26766104	87.68458226	47.55944931	36.17021277	14.14267835	1.877346683	0.250312891	0.250312891	0.688378033	0.073435504	0.056194125	0.181992337	0.620558925	0.383097383	0.693535185	0.823465203	19.89	18.6	225	178	576	82	14.142135623731	2.87873222026641	0.564711269588274	1.04934691832587	1.03401297235576	6.53695874011761	1.01055321185972	0.288683213832402	0.281791177903973	6.66202415573339	0.816561866883548	17
211	400	lost_4	16.37250868	9.362944821	-1.006744855	0.67562544	72.94480895	72.54826255	98.26254826	4144	1262.110382	59.25688536	85.02713044	45.7738325	37.20571208	14.66615206	2.19992281	0.154380548	0.463141644	0.726742931	0.065832074	0.051586445	0.15583855	0.665317599	0.201614907	0.659743363	0.802021173	24.565	22.2	265	220	690	79	12.0830459735946	3.28212807793968	0.540629174203539	0.76463638744177	0.927560655698591	6.20437011226764	0.972068764542921	0.314998642965371	-0.0513469979348234	6.62693566907893	0.800185700081499	17
630	441	lost_4	16.38919313	10.6488286	-0.770830028	0.659518499	69.91150442	50.3125	80.72916667	5280	1552.8329	64.0446907	87.94767133	52.31650182	34.30504945	12.38938053	0.989068194	0	0.468505986	0.768170608	0.057449587	0.047294357	0.127085449	0.622800792	0.254929238	0.655984977	0.872273519	26.17	24.2	338	258	794	118	18.1107702762748	3.50393565152102	0.532428338840073	0.613644180286915	1.0009601540521	6.05530070847022	0.828639627341102	0.325799664076111	0.125882054769087	6.78706254787721	0.548540383155297	22
119	566	lost_3	12.54402427	11.91947822	-0.014659019	0.582001598	51.45631068	58.57212239	79.50461389	4000	1164.56699	66.16401446	87.40145927	32.66990291	42.2815534	23.39805825	1.650485437	0	0.631067961	0.805635423	0.051370519	0.072072072	0.070921986	0.542833829	0.498800802	0.610459355	0.89951042	26.441	25.8	387	289	887	146	16.5529453572468	3.79812814291461	0.573440227922667	1.28771525190937	1.18034098336032	7.08307739827824	0.951648208635943	0.245162542562234	0.387804555211595	6.33809586365556	0.0543799644662871	19
214	585	lost_2	15.99478489	8.804025031	-0.907327157	0.82846816	69.30501931	67.00689655	87.55862069	5280	1309.723111	62.51415018	85.92124414	45.17374517	35.54881412	16.02316602	3.006067292	0.248207391	0.744622173	0.713962549	0.091743119	0.062837753	0.131456579	0.825744488	0.162524819	0.814666977	0.793269171	25.48	23.3	412	316	858	142	18.5741756210067	2.31375530253309	0.440823220803986	0.620592236496719	0.563434572954127	6.84609125852117	0.909603054634273	0.337674609011981	-1.45478344238759	6.66908248612082	0.841281336206461	20.5
129	33	lost_3	16.3833244	7.880934995	-1.168965118	0.791465495	66.66666667	80.01489203	92.92628444	4672	1409.691231	68.65526879	89.59760462	52.76164955	38.57376805	7.771326485	0.878368319	0.014887599	0.387077564	0.699435699	0.075042075	0.066924067	0.158598159	0.792194199	0.27137361	0.758500957	0.771539506	25.06	25.9	326	255	753	98	15.7797338380595	2.56809270568646	0.534291477566319	0.788625560072713	0.739197079945531	7.16261494637259	0.845207366271733	0.338972340355655	-0.0184110459547835	6.61760239004244	1.12287917390148	18.5
119	393	lost_4	19.12445868	12.35809643	-0.707921757	0.71541235	68.76033058	53.03844564	79.41298057	3968	1365.024793	65.02082728	89.030805	42.31404959	42.27272727	14.58677686	0.826446281	0	0.165289256	0.783946334	0.059218136	0.048808698	0.108026833	0.664243072	0.201059996	0.690573717	0.875765356	30.7905	30	412	323	877	140	18.7082869338697	3.36833071119806	0.50417697587256	0.739887640794195	0.880328565934333	6.14015712828263	0.791420723130245	0.411313627348724	-0.425381747163438	6.61959508077979	0.502513784941327	20.5
289	557	lost_4	18.86841777	9.591128913	-1.239213876	0.734167305	74.62624585	52.63813876	79.76734524	4256	1354	63.56360139	86.54018854	47.38372093	36.08803987	14.11960133	2.408637874	0	0.290697674	0.77176891	0.078141751	0.054079809	0.096009529	0.766746736	0.413635819	0.698894955	0.864268737	27.1965	26.6	357	277	840	129	17.6351920885484	3.2285160290759	0.534520300830567	0.97338541184877	0.762511878595999	5.45023182993164	0.818173972331068	0.393890337356707	-0.239784957090486	6.64367597277096	1.04642619023558	22
566	153	lost_3	14.15543145	8.608486193	-0.577999126	0.856795763	62.80445372	72.9772055	93.44005568	4976	1261.427975	65.73787205	86.5950376	42.710508	37.12595685	17.06680585	2.748782185	0.347947112	0.086986778	0.694331066	0.088662132	0.080498866	0.136507937	0.82002097	0.111125437	0.843753386	0.756484013	23.9	24.5	255	193	632	79	14.6969384566991	2.03480821897298	0.453561875602436	0.442573210892842	0.580610164396043	7.42106539453736	1.02472835571189	0.277385699948491	-1.14222019147967	6.67060255154288	0.553758325878917	15.5
211	400	lost_4	17.60071211	9.849649795	-0.972726407	0.760107388	72.82410225	71.69380612	94.59747375	4832	1616.611077	64.25289485	87.94620066	53.21059038	36.74680463	9.236153378	0.74558734	0.060864273	0.136944614	0.715477814	0.067559978	0.055684827	0.161277381	0.831499944	0.195656767	0.742511757	0.79355789	27.169	28.1	322	232	806	115	17.4928556845359	2.55281121804962	0.4507626027079	0.664830647608848	0.564209033071963	6.20013205504528	0.617770846673748	0.458016488995742	-1.16789848459904	6.76535108643143	0.800356449569668	21.5
408	100	lost_3	18.64876126	7.80994892	-1.579109093	0.770425288	70.48228937	60.72858287	89.71176942	4192	1364.415449	64.5760389	87.57028471	45.02701621	37.68260957	15.24914949	1.961176706	0.080048029	0.240144086	0.720310281	0.081284825	0.058560035	0.13984486	0.801834921	0.233809308	0.744581735	0.813327325	25.76	26	262	204	740	97	18.6279360101972	2.73432288894344	0.474929310529472	0.702088293592765	0.635485504161975	5.85041724238537	0.830121654337483	0.396027723599216	-0.846576193518058	6.65742017557747	1.42865978697697	18
582	441	lost_4	15.18553549	10.3385499	-0.638520385	0.662013296	66.31103816	44.86863711	70.48440066	3664	1238.342224	58.05211675	85.92688811	40.54164957	38.48994666	18.34222405	2.626179729	0	0.492408699	0.788449848	0.079432624	0.055927052	0.076190476	0.782599106	0.374231444	0.608754224	0.89354199	24.55	22.9	408	319	740	143	16.6733320005331	3.65411921808799	0.518963858086476	0.915217126150948	0.698374579291085	5.91399775617137	0.917159917898727	0.336783335989633	-0.478737414758355	6.53115468555173	0.399513090609652	21
227	214	lost_3	18.79005078	5.826944355	-2.367822875	0.724708244	68.32157969	40.1325998	75.52546198	4272	1351.577997	60.76307608	86.34036713	52.18617772	35.2045134	10.63469676	1.889985896	0.084626234	0.084626234	0.745193874	0.101010101	0.051699794	0.102096231	0.564748069	0.349677296	0.688170685	0.872216427	23.62	22.3	270	194	767	113	17.8044938147649	3.2539728302492	0.518061550397248	1.07866263585979	1.0751089675005	4.24759190130125	0.888124107881325	0.377221720646218	-0.168282096452004	6.6593207481699	2.06727182136537	21
55	267	lost_3	15.42132953	10.30934506	-0.650771165	0.694379069	65.57021863	68.16390859	94.73995272	4192	1432.833563	64.89741695	85.51784206	56.52944652	34.92219815	7.95745519	0.571203467	0.019696671	0.512113453	0.693377926	0.070367893	0.069565217	0.166688963	0.787859881	0.261611129	0.707706494	0.815299033	25.53	26.1	401	331	793	133	15.8745078663875	2.77748629429562	0.464434359194063	0.767368126129826	0.661979189249934	6.52780921443021	0.817767482845827	0.401378548754221	-0.903294272906379	6.73085582609912	0.472102564314562	17
32	423	lost_3	16.81943323	9.265450694	-0.912957881	0.81667618	69.49554896	65.39717084	90.90909091	5088	1659.388328	63.74720322	87.88985681	57.1810089	33.32344214	8.635014837	0.751730959	0.108803165	0.395647873	0.695398902	0.100295483	0.054031237	0.150274377	0.81048379	0.14032321	0.808732692	0.788546376	26.06	27.1	428	333	937	137	16.9410743460974	2.23201701180793	0.466490612981655	0.546880375402153	0.624058578981172	6.53335567453663	0.732119125552666	0.423438035789379	-0.727915593368436	6.84984513778361	0.79593957411329	20
440	101	lost_3	8.492321178	8.288354697	0.16268622	0.631252422	49.57924264	93.54385965	97.54385965	5136	1598.507714	83.07397503	93.22509774	59.25666199	28.96213184	10.37868163	1.402524544	0	0.350631136	0.592929293	0.046969697	0.052020202	0.308080808	0.753255055	0.345878194	0.742514926	0.718312829	20.595	17.4	172	140	588	75	12.4498995979887	2.46494873131268	0.522252878402791	0.873621098073988	0.77337813972209	9.13831340729787	0.963868816281552	0.37547215416877	-0.202950205015504	7.07507060844099	0.216768138691454	16
67	452	lost_3	18.78752266	7.66587006	-1.666590402	0.755671588	72.12790506	56.85789647	86.26772173	4304	1511.909016	66.24088387	88.53857599	58.49678589	31.9103346	8.76874897	0.791165321	0.032965222	0.428547882	0.705263158	0.09290198	0.048285852	0.15354901	0.76204276	0.33863318	0.725950025	0.838781996	25.66	24.9	310	217	824	110	17.8605710994918	2.96040271534128	0.491306945808829	0.912334547740027	0.727980471578737	5.44280575806266	0.631465383057535	0.464955652246266	-0.602689043810626	6.67993421451501	1.4999973277142	18.5
402	199	lost_3	16.98568293	7.314623088	-1.550532385	0.727695127	74.77351916	60.36946671	92.61066574	4880	1402.876655	60.97019166	88.11600653	52.78745645	34.91289199	10.24390244	1.951219512	0.104529617	0.034843206	0.73521624	0.086496028	0.047661077	0.130626655	0.776079535	0.3901471	0.674483273	0.820778683	23.12	18.5	151	108	494	60	12.8452325786651	3.13880175146504	0.508516138386974	0.951683376969462	0.704974967640696	5.59153370909986	0.9010746722664	0.357982628005895	-0.518345537576829	6.73379827814688	1.35631634995506	17.5
285	321	lost_4	19.13606665	7.070561519	-1.64690101	0.811646898	64.81523464	51.99546485	77.95918367	4576	1237.535253	63.00703749	86.28555015	53.003854	32.98571752	12.0607572	1.858988891	0.090682385	0.136023577	0.717125382	0.112640163	0.055045872	0.115188583	0.752707712	0.274558076	0.785625396	0.84098539	25.86	24.4	261	204	672	88	14.3874945699382	2.67456107520468	0.5218975493332	0.7866734849987	0.795646665926528	5.6202581426479	1.05072735759568	0.240133531648475	-0.0773814945942968	6.57969445640168	1.59556360745052	17.5
55	267	lost_3	16.61614844	8.487557427	-1.142354822	0.757072536	75.51997606	73.07692308	97.85992218	4976	1133.766273	67.10342934	88.89771096	45.38380967	36.16639234	16.0855903	2.244500973	0.119706719	0.209486757	0.670418421	0.088667411	0.048457771	0.192456397	0.80421587	0.220057846	0.715513572	0.777709429	24.18	24.5	327	256	796	89	16.1864140562386	2.74509266947402	0.45423794425389	0.713147128578669	0.617411183896113	6.50098420010386	1.24203139412818	0.155245892128879	-1.13657855840464	6.4833455969277	0.967433173363979	18
83	32	lost_3	22.14399902	6.759647672	-2.484395899	0.686204048	72.03639941	51.56211562	98.22878229	4400	1717.296606	64.10904475	87.73120566	63.55140187	28.5046729	7.132316773	0.81160846	0	0.147565175	0.723577236	0.073079382	0.042203343	0.161140038	0.696124834	0.499693902	0.642670132	0.820438859	27.1075	24.3	285	217	725	110	16.431676725155	3.50092751281714	0.535773529581296	1.08332394231827	0.850443945830647	4.89747280237471	0.566980537584845	0.507219671475361	-0.32360377912929	6.83077909361934	2.1108888809927	16.5
81	493	lost_4	20.06103275	7.589275752	-1.74250476	0.784508453	68.74775099	58.79071441	80.76300162	4128	1263.242893	59.9071599	85.12712531	52.15905002	34.94062612	11.19107593	1.65527168	0.05397625	0.215905002	0.708190091	0.112436805	0.052376138	0.126996967	0.713138755	0.251047637	0.748440692	0.83874421	27.05	25.6	355	258	849	127	17.6351920885484	2.87081535560893	0.517951658941257	0.816271387468653	0.839743675177134	5.53263421798333	0.928710959340957	0.349604278529599	-0.222204141447861	6.60623915051841	1.61609680849347	19
415	194	lost_4	18.82978959	8.651902038	-1.147954337	0.842994893	65.76195219	68.94533682	88.44477649	5088	1469.153386	65.45019423	88.1645797	52.31573705	35.22161355	11.18027888	1.207669323	0.074701195	0.572709163	0.680543755	0.105661543	0.05669267	0.157102031	0.785766053	0.183007739	0.83469893	0.781027029	28.09	26.3	217	170	727	105	17.4928556845359	2.32227404670508	0.443636055793485	0.667346240717665	0.662132433127996	6.95879685649754	0.947060633222604	0.306074890625837	-1.08045654615429	6.77413330442662	1.15634410163891	21.5
46	426	lost_3	8.170922528	7.761888693	0.232265308	0.674921725	48.57288481	94.13564508	97.04232534	4592	1410.055046	80.57001411	94.76715941	51.17227319	34.45463812	11.46788991	2.752293578	0.152905199	0.152905199	0.58	0.05122807	0.066666667	0.302105263	0.766664136	0.341020915	0.729695672	0.728523053	19.506	19.3	169	111	533	74	13.4536240470737	2.45673952913206	0.545888107582497	0.876465906923937	0.766473940196273	9.0101648075937	0.944334384103428	0.350082786597143	-0.0963408322441302	6.83109566207316	0.253794207751398	18
33	129	lost_3	17.56179416	7.845224757	-1.55236851	0.69796961	76.15975422	51.84388445	90.41180086	5200	1371.689094	65.54346307	86.76308802	54.07066052	34.53149002	10.10752688	1.228878648	0.061443932	0.092165899	0.713392857	0.107142857	0.052678571	0.126785714	0.634215857	0.337848309	0.655824268	0.841338762	23.87	21.8	231	176	579	88	14.142135623731	3.41359281549513	0.545728066897791	0.90937460103084	0.957612181417927	5.12894578056739	1.03835647828672	0.250750929576073	-0.125416909416658	6.65361443652464	1.32584966324117	17
227	629	lost_3	18.2610468	7.961642436	-1.48927045	0.776799659	72.43291195	59.31677019	82.364685	5024	1392.376137	64.34252744	87.50525626	48.32557108	38.32335329	12.06475937	1.26413839	0.022177866	0.399201597	0.692721713	0.11351682	0.057981651	0.135779817	0.770503115	0.284926471	0.746164403	0.840074634	25.53	24.5	307	224	773	118	17.832554500127	2.8462221459331	0.47248154884609	0.823743384798931	0.693430016656331	5.62823405963185	0.949291926648489	0.29743447854836	-0.855932686762603	6.69657922527061	1.34975788288253	18.5
426	557	lost_3	13.75784578	7.888875199	-0.838186342	0.803277076	68.08938997	61.98147402	86.58880387	4544	1188.406684	68.99595041	88.11848447	48.98328971	36.4807731	12.36158647	2.07368633	0.100664385	0.181195893	0.687344913	0.131513648	0.069478908	0.111662531	0.748463935	0.204901438	0.767469669	0.821008465	21.817	21	270	219	683	107	15.2970585407784	2.57707785738033	0.466428591533581	0.717362923491311	0.72174663629282	6.56146010884772	1.10014793187098	0.234092896333172	-0.938511047174082	6.54608392216373	0.712850076902767	20
415	194	lost_2	14.09071593	8.666142778	-0.649054764	0.822178569	67.45913819	71.45366117	86.13888138	5168	1390.67297	69.61396976	87.2903285	54.11319735	33.90517358	10.79292179	1.148183169	0.040524112	0.121572336	0.632941577	0.103900528	0.061148016	0.202009879	0.767199077	0.197795896	0.808396471	0.801104129	24.07	23.2	289	208	753	107	14.8323969741913	2.41078832252025	0.458907855674753	0.688948394293796	0.689564674994304	7.29951344337415	1.04307239154337	0.269099349326438	-0.99995101007266	6.76293974667967	0.601000051232958	20
289	426	lost_3	15.34327363	5.693015296	-1.350112785	0.860849441	64.07960199	62.01061712	88.05573988	4912	1682.186401	71.73732677	90.46143848	53.30016584	32.10613599	11.90713101	2.520729685	0.132669983	0.56384743	0.672483695	0.101886127	0.062400846	0.163229332	0.721728933	0.16605333	0.83851504	0.785927171	21.35	22.6	257	199	673	102	15.7162336455017	2.31123899672881	0.484275678720293	0.607729219307415	0.778171997054636	6.61030142580503	0.880630771095355	0.367134736201689	-0.565465976466935	6.91217728448843	1.42871768394933	20
317	46	lost_3	16.15985306	8.15336464	-1.199054377	0.754781681	73.24089404	53.90188367	84.64086111	4720	1350.731788	61.26039111	86.46502632	52.5455298	34.00248344	11.52731788	1.841887417	0.082781457	0.248344371	0.717931793	0.103410341	0.055005501	0.123652365	0.797993803	0.234352471	0.710641667	0.843679051	23.45	22.7	159	111	549	67	14.456832294801	2.76934268627052	0.501397580767997	0.719129228303231	0.651095865445327	5.64417916441355	1.02571860224917	0.287897225711349	-0.606291534362393	6.69542030893071	1.00981894819694	15
33	129	lost_3	19.17978548	8.317134094	-1.510201208	0.779527437	73.68320245	62.14559387	89.59770115	4464	1355.029305	66.88257498	88.4920267	51.79084467	35.95096725	10.85998851	1.359892741	0.038306838	0.325608121	0.683959451	0.099185053	0.053866031	0.162989465	0.753812135	0.258807227	0.754593179	0.820377494	27.32	26.7	344	255	767	123	17.2916164657906	2.85174295984053	0.50346006792992	0.798220827841519	0.770102733406394	5.97889006756271	0.84080131362885	0.377161499826304	-0.294965607780527	6.61024935061756	1.36855653567742	18
81	493	lost_4	20.16555075	9.092585088	-1.433582856	0.768213672	73.27470562	57.09600477	86.6726297	4400	1409.218661	66.04129612	87.9286448	51.8259055	37.1590401	9.792815621	1.147712029	0.074526755	0.104337457	0.714459388	0.093154016	0.047108882	0.145277714	0.806973284	0.241835358	0.747888099	0.82832522	28.206	26.4	413	361	795	172	19.313207915828	2.7935298160213	0.460262554418671	0.746786706496574	0.627458004172391	5.55505861445224	0.807031121456911	0.368952500804528	-0.919485584986675	6.65157425498224	1.26951382594818	21
566	285	lost_4	19.14078318	6.807331581	-1.697926416	0.809322381	64.91677337	63.39381003	86.339381	4736	1266.711054	64.72662189	86.62786937	51.64319249	34.12291933	12.12121212	1.963294921	0.128040973	0.085360649	0.697956021	0.098808486	0.049597985	0.153637508	0.758371258	0.255035395	0.769110165	0.814169775	25.6975	24.8	187	136	638	79	15.5884572681199	2.69010575461263	0.470821452357473	0.778789922893202	0.70839435345011	5.99715336222111	0.955595091029668	0.303554043494717	-0.902825123982211	6.56988173088245	1.6487737160796	21
285	566	lost_3	17.10727554	6.769793342	-1.170858977	0.814997757	65.60371517	65.84081759	89.93496439	4928	1348.136223	65.94587643	88.35773732	52.6625387	33.99380805	11.64086687	1.578947368	0.123839009	0.185758514	0.696191938	0.096805691	0.053842935	0.153159436	0.805614444	0.208971169	0.794291202	0.747253665	24.4	24.8	395	305	909	134	16.1245154965971	1.95749786334494	0.524258153966154	0.650021818095362	0.72110741848909	6.77241412348654	0.980551063433211	0.29294712769838	0.102232559299061	6.68427647385165	1.18708692870489	19
566	285	lost_4	21.67523304	9.223973906	-1.445566816	0.810246333	68.82395557	62.22222222	84.25120773	4176	1427.813572	67.10929382	88.9220536	52.08886742	35.86090316	10.64960155	1.279884086	0.096595025	0.048297513	0.701311411	0.093756117	0.047563124	0.157369348	0.803868512	0.208484614	0.775485158	0.823293403	30.82	30.5	361	258	872	127	18.7082869338697	2.69400612026031	0.493238612640981	0.697160466463783	0.706435755748532	6.02129875110013	0.829610746073121	0.39230905558166	-0.0483196327367113	6.71081177204847	1.355641870782	22
119	393	lost_4	23.78682999	8.733474876	-2.010063568	0.73242228	74.68094804	44.4267153	78.618646	4224	1490.57794	66.64946146	89.44056988	59.34366454	32.24703737	7.497721057	0.865998177	0.045578851	0.410209663	0.751265117	0.076164337	0.046144609	0.126425937	0.817716135	0.34197901	0.695576423	0.865623781	30.75	30.4	357	259	935	127	19.5448202856921	3.24651330507053	0.474820917820603	0.899082560725098	0.616701310198057	4.26231304692652	0.566742697350394	0.458746035392327	-0.830784286100656	6.60350681801589	1.74873880297598	22
630	344	lost_3	16.39994989	6.911164124	-1.449650958	0.75350519	70.93772369	48.94378804	88.75760831	4128	1421.93844	65.54855702	87.98659718	54.11596278	34.0730136	10.23622047	1.539012169	0.035790981	0.322118826	0.70137741	0.105417815	0.055463728	0.137741047	0.767638031	0.167083855	0.716548924	0.818236367	22.3335	22.6	284	202	764	98	16.0312195418814	2.65418383236731	0.5055440059975	0.633167981660475	0.723858407425099	5.42830760458543	0.792414387804765	0.385787009078624	-0.307562214112121	6.62153195577147	1.3032084652469	19
206	210	lost_3	20.57898786	6.472638189	-2.284303268	0.732406232	67.9368932	57.29546006	93.34789998	4304	1373.992233	62.7433911	86.67478795	52.5	34.70873786	11.09223301	1.432038835	0.266990291	0.36407767	0.708300395	0.101778656	0.049604743	0.140316206	0.648399469	0.239921965	0.704882618	0.816945584	26.06	25.4	409	316	940	148	19.4164878389476	3.15518264669417	0.538926479215857	0.821400285488141	0.971392002231849	5.19818445517279	0.919256256437779	0.348087841506745	0.0668663954719307	6.65927191431332	2.02544618157748	20
66	231	lost_3	16.01479764	6.825092579	-1.297931596	0.826013829	66.31659836	76.88957212	96.8229567	4672	1388.721311	67.31218718	88.37531873	51.53688525	36.83401639	9.759221311	1.664959016	0.204918033	0.12807377	0.639229025	0.102947846	0.058956916	0.198866213	0.771830499	0.159548088	0.794800174	0.750858434	22.84	21.1	300	210	751	115	17.2336879396141	2.41212806645916	0.460285452735582	0.611661852660438	0.686642709857172	6.94954548297944	0.917101861845237	0.323981519828444	-0.906240752520717	6.65888562467591	1.26237980923487	20.5
402	300	lost_2	18.32657369	6.303013075	-1.881509197	0.769295694	69.00826446	53.84085429	88.77023769	4448	1422.319559	68.43901438	90.54196962	59.2630854	32.50688705	7.26584022	0.964187328	0	0.103305785	0.716828479	0.076321467	0.052858684	0.15399137	0.755288776	0.306795355	0.739307779	0.827924308	24.2685	22.4	349	280	886	133	18.411952639522	2.84346036547021	0.521445431469104	0.84985393745043	0.790723343527937	5.51514371526255	0.720719957403706	0.398181245839715	-0.0295542747917933	6.58182106848739	1.75298789217139	21.5
129	629	lost_3	19.45975248	9.306973381	-1.288858253	0.777240638	72.05058717	62.52258764	84.27900253	4608	1495.642999	65.69997236	88.30051856	53.80307136	35.71815718	8.979223126	1.409214092	0.090334237	0.252935863	0.681227863	0.100747737	0.052577725	0.165446675	0.768974694	0.255252446	0.753698094	0.834892803	28.343	28.4	394	300	901	114	17.5499287747842	2.84792392050771	0.495652476035377	0.776668408009493	0.736671507525573	5.96793019563735	0.793288965005817	0.407851882379777	-0.368232007409996	6.74365112532727	1.15386933549934	19
66	194	lost_3	17.60300048	7.614793831	-1.332470682	0.826732484	65.71906355	58.18399044	86.92951016	4528	1421.89011	67.16173569	89.13151005	51.12279025	36.35929288	10.94123268	1.528905877	0.047778309	0.453893932	0.681533183	0.108837099	0.057257778	0.152371939	0.78385311	0.232070237	0.798713386	0.815483457	25.2675	24.6	327	241	821	120	16.7928556237467	2.53530731805831	0.493822658451392	0.704840525934768	0.700971311110519	6.36973128946583	0.810569296852527	0.373136977352288	-0.346369784955403	6.64454889751364	1.29319143581109	20.5
630	344	lost_3	18.64321614	7.280320358	-1.33527828	0.860854106	64.20295645	62.47002398	82.37410072	4656	1326.229325	65.87732321	88.0851392	50.97882541	34.35876948	12.46504195	2.037554934	0.15980823	0.439472633	0.666223601	0.105745089	0.053167922	0.174863388	0.787717619	0.171244371	0.834929292	0.804400299	26.529	25.5	161	122	603	71	15.0996688705415	2.35406489991249	0.466909068234919	0.610608225460483	0.652316295979182	6.34096473180541	0.992387503448124	0.284255790127637	-0.943810521415706	6.64574081110868	1.41205246977011	16
300	62	lost_3	15.89408886	8.198389188	-1.100796462	0.770485869	71.21699936	51.30434783	77.6489533	4688	1143.603348	63.7593355	86.32669976	47.93947199	34.28847392	14.68126207	2.768834514	0.289761751	0.09658725	0.689317417	0.112335476	0.062442608	0.1359045	0.695591553	0.267311068	0.722137029	0.863564225	23.5575	22.8	173	117	574	72	14.142135623731	2.9574026366053	0.500187053011171	0.745552475684978	0.80946793574545	5.87305317701109	1.14085903292212	0.202963690132552	-0.657832194453501	6.46360997855698	0.953464570454397	16.5
66	53	lost_3	18.77287704	9.881858807	-0.981094582	0.834199506	68.45981428	66.12748238	86.51505445	5200	1500.429075	65.36509996	87.68374507	53.08997759	35.17451169	9.958373359	1.665065642	0.112071726	0.04803074	0.68240708	0.094300885	0.048283186	0.17500885	0.763106	0.154515902	0.814528257	0.813495158	29.2575	29.2	376	287	870	112	17.6351920885484	2.55960671471224	0.43080282961002	0.621587408173621	0.702197808313299	6.60983678618466	0.889716925207113	0.338998130748374	-1.16024269686814	6.76764930646539	0.899792194009725	21
53	231	lost_4	18.65944335	9.13329452	-1.169258993	0.787016889	69.87849675	62.6625212	82.89994347	5648	1639.807855	64.57341366	86.97150577	55.58067251	33.48403504	9.833286239	1.045493077	0.056513139	0.141282848	0.692307692	0.086640909	0.04870624	0.172345159	0.799804301	0.300989922	0.766332426	0.829026608	27.591	26.6	266	184	678	99	16.4012194668567	2.68388462289272	0.538737244860609	0.724115499074561	0.768491104047405	6.52212826844122	0.8789934146511	0.335436245997884	0.209098396685844	6.8787245713241	1.09086151655438	20.5
317	46	lost_3	13.44953281	5.628086917	-1.322241036	0.807329536	67.37532808	84.27408769	99.57994224	5008	1316.220472	68.12762224	88.56919518	53.64829396	32.88713911	11.46981627	1.916010499	0.078740157	0.577427822	0.610529006	0.1019678	0.061078456	0.226424738	0.737799322	0.254118783	0.779762702	0.721426834	19.3655	18.7	167	120	480	58	12.8840987267251	2.43076173966105	0.481003835743542	0.809265034460281	0.745261798296411	7.80774500864366	1.15955991738245	0.194046488069147	-0.812774610816824	6.60487973460302	1.32745293613441	14.5
100	90	lost_2	19.7604081	8.13291892	-1.63723684	0.759057402	74.13239075	47.17041801	84.88745981	4112	1550.339332	65.51613213	88.88376705	56.33033419	32.55141388	9.447300771	1.542416452	0.128534704	0.385604113	0.755453072	0.088994142	0.043375296	0.11217749	0.82626472	0.26629979	0.711503856	0.849290197	26.95	24.3	282	204	703	120	16.7032930884901	2.93132707540459	0.486552207887293	0.76527310745903	0.597522315901256	5.07183129352702	0.715159579394697	0.449048889372928	-0.705712636273325	6.76253217058373	1.45097113293477	17.5
402	300	lost_2	16.05999058	6.942390032	-1.545375577	0.738487559	72.58596326	48.18481848	82.13107025	4656	1552.256241	62.24018644	87.30172602	57.56005652	31.98304286	9.373528026	1.083372586	0	0.094206312	0.734897361	0.092277615	0.051221896	0.121603128	0.642583259	0.255463596	0.693503724	0.859190637	21.878	21	330	257	763	116	15.4596248337403	3.13538451724824	0.535778056661525	0.808626569561006	0.955953499915137	5.31869750408876	0.779437538870178	0.392118313363053	-0.0216933330543716	6.78743433340508	1.36411978160289	20
408	206	lost_2	18.29860489	6.547722105	-1.599552031	0.830779132	63.37406653	62.11169581	85.96163639	4720	1281.099796	65.4069293	88.58753829	53.08893415	36.28649016	9.589273591	0.967413442	0.067888663	0.339443313	0.673426686	0.104458394	0.051665862	0.170449058	0.670077568	0.301834355	0.799448337	0.802980801	25.09	23.8	271	192	708	109	19.0787840283389	2.57607744390575	0.518720544223959	0.88041532699062	0.912180934354583	6.29711910717909	0.873178681026971	0.313744963447788	-0.1418717108724	6.49997733954035	1.62710754651679	19
66	53	lost_3	23.61652347	5.842050144	-2.882070676	0.721123192	67.50536975	34.34622468	78.23818293	3504	1357.235962	66.49364085	89.15110037	54.55661246	34.8573182	9.235961952	1.258054618	0.092052777	0.092052777	0.771183909	0.073484019	0.045205616	0.110126456	0.676577226	0.215689058	0.690947808	0.86773971	28.59	27.1	388	307	920	141	18.4661853126194	3.33800178250402	0.480623181921139	0.776310738042441	0.833167976460929	3.64559490207017	0.713503054653587	0.441723737391943	-0.846163599903908	6.52899435548143	2.46328145587584	22
300	62	lost_3	23.16516446	6.27624399	-2.784423408	0.705596543	71.54967786	32.46268657	74.72862958	4640	1774.659885	63.15990608	88.03822778	64.49643947	28.11122414	6.781959986	0.610376399	0	0.305188199	0.763216679	0.071694501	0.045739815	0.119349005	0.661891358	0.230584719	0.676378723	0.878542234	28.19	26.4	294	219	812	117	19.2873015219859	3.44329514999804	0.495849425733256	0.752435589269939	0.888721531752213	3.59499878720425	0.498330875021807	0.52283727739337	-0.408901591057694	6.8258305493658	2.34394755615481	19
418	101	lost_4	16.14356614	7.730229177	-1.263152688	0.766622778	68.46560847	57.57629212	88.86928912	4528	1235.41164	65.79777478	88.31061743	47.76014109	36.43738977	13.63315697	1.957671958	0.194003527	0.352733686	0.696908466	0.125479895	0.064861588	0.112750051	0.664588213	0.406042819	0.745613698	0.821716771	23.49	22.8	301	227	768	125	16.0312195418814	2.80195994957101	0.518647683885699	1.06138258465079	0.919400599303699	6.46032165375688	1.04935978910953	0.25042508023346	-0.25738005520081	6.57286807599117	1.14980553898475	22.5
81	560	lost_3	17.01428059	8.761645191	-1.072618548	0.783771613	68.30342577	63.76244085	88.61151901	4480	1440.793475	63.96565967	87.40298983	52.03915171	35.25285481	10.89722675	1.647634584	0.163132137	0.489396411	0.693546005	0.09673608	0.053906365	0.155811549	0.673790136	0.253667706	0.785558722	0.810922922	25.99	25.5	294	233	764	99	16.1864140562386	2.6071049052541	0.545368604706945	0.784290009499037	0.958909442022551	7.04737714046864	0.874453062205171	0.350233066937283	0.218918704001993	6.71781266137648	1.00804846119155	16.5
66	53	lost_3	22.70819013	8.100271422	-1.86623572	0.774840269	68.26062107	67.26371951	93.08307927	4128	1342.704515	67.4915038	90.28856435	54.54372261	35.05429606	9.144598971	1.200228615	0.057153744	0.228614974	0.688888889	0.074968072	0.041762452	0.194380587	0.846098717	0.21169795	0.736870177	0.799346947	30.37	29.3	347	250	875	126	19.4679223339318	2.81018205904884	0.484619942841811	0.652409067226997	0.573297460311835	6.01541464988075	0.708780913258815	0.423879356827438	-0.624272046137063	6.51825545615834	1.72478468930949	21
66	350	lost_4	20.60065034	7.201030279	-2.279632992	0.625550907	79.38026014	36.5097589	93.11136625	4320	1779.409334	62.94808246	89.70695983	61.93573068	28.69166029	8.18668707	1.071155318	0.114766641	0.267788829	0.75493533	0.079509871	0.044656229	0.12089857	0.611333497	0.319669587	0.585412343	0.851375707	25.5035	23.1	307	238	791	129	18.6815416922694	3.93656360167088	0.537084160071771	0.980337897869913	1.00458460420215	3.98523874065281	0.485009145274602	0.52296229786726	-0.102571321301622	6.84184327670436	1.90041571235492	23
408	206	lost_2	22.34140756	5.036692287	-2.280291692	0.774443482	57.32292917	50.25517863	83.93875713	4016	1570.132053	64.54095052	87.74328705	61.04441777	30.76230492	7.262905162	0.930372149	0	0	0.701871658	0.081741788	0.043735676	0.172650879	0.671414352	0.371707683	0.752084696	0.831952996	27.79	25.4	303	217	830	131	19.157244060668	2.86621671755644	0.546422483981031	0.927155182264544	0.947543430139221	4.99774791681213	0.687570658187215	0.442249293492602	0.0855819775514997	6.71646991621089	2.34262995586571	21
344	441	lost_3	23.08307861	7.993828248	-1.993839098	0.762696313	67.86695987	43.00247457	78.38878196	4240	1469.91094	64.88401387	88.85348317	50.96206707	35.65145684	11.76470588	1.566794942	0.054975261	0.357339197	0.728296621	0.103259244	0.045649357	0.122794777	0.765396771	0.350738618	0.720881755	0.857480464	29.7	28.8	375	298	915	136	20	3.13274863370811	0.497459668716973	0.916594981439458	0.747164001407991	4.90212143974423	0.840259985956728	0.381720801649107	-0.376808225094875	6.72244941420757	1.78508079461468	18.5
400	439	lost_3	20.27345686	9.73843049	-1.220173318	0.814592195	72.47418879	62.95408446	88.17997418	4096	1446.129794	65.26503453	88.56392201	55.56784661	33.09365782	9.900442478	1.327433628	0.110619469	0.442477876	0.70194322	0.095932963	0.049555732	0.152568085	0.856552882	0.149701044	0.780218098	0.809693878	29.65	28.6	315	248	821	126	19.0787840283389	2.40294532147529	0.433868596466718	0.558413457932382	0.504506061410564	6.15732039932957	0.717249529104063	0.445480756428552	-1.45632091238404	6.66013249644138	1.08451949070662	20
206	90	lost_4	18.08733193	6.922756525	-1.790388439	0.754200325	70.81465858	51.52953586	82.33122363	5504	1646.295808	65.85561463	87.85266799	58.05431057	31.45267598	9.227524387	1.133667282	0.131821777	0.474558397	0.730118905	0.092723901	0.049525472	0.127631722	0.702305964	0.171502452	0.726796528	0.84804437	24.504	23.9	294	218	833	103	15	2.99394528290014	0.495438971014594	0.622290340596735	0.772897403928879	5.13530018791502	0.807277674037874	0.365639469075929	-0.851461786507533	6.85512853794964	1.6225865067522	17
206	100	lost_2	19.23793761	7.662343503	-1.567268681	0.81551986	68.20995296	56.9341258	84.7944527	4800	1716.096063	64.2602728	87.43464441	59.86630354	31.46818519	7.749442931	0.866551127	0.049517207	0.866551127	0.691890916	0.092288243	0.049846487	0.165974354	0.780769516	0.155244973	0.796164006	0.822037953	26.651	24.9	382	289	981	179	19.3649167310371	2.55099897040356	0.458094231572501	0.570455664359642	0.671026132128995	5.73044837949004	0.638611778782697	0.48834562268034	-0.933974639542751	6.88779180437272	1.47959934754887	20
289	541	lost_3	19.01532898	7.508754177	-1.421182623	0.841574509	65.33108393	58.74288125	88.86310905	4496	1262.009279	66.05093736	88.53802389	50.23196963	36.20835091	11.99915647	1.539434838	0.021088148	0.337410375	0.665979381	0.10775437	0.052532497	0.173733752	0.79145652	0.116841974	0.814910458	0.800678215	26.5195	25.5	289	213	674	93	17.2336879396141	2.3775425903651	0.474342948719595	0.519069712081142	0.672608645499	6.4640879990916	0.939113065610313	0.284172604355195	-0.567740000914727	6.51437844435172	1.39811307713711	19
358	90	lost_3	20.28167309	6.764784521	-2.309370032	0.678978684	73.99559714	37.48967795	68.18056702	3680	1376.752889	61.3655479	86.21564144	56.19152449	32.82883875	9.741331866	1.183269125	0.055035773	0.577875619	0.779401993	0.096345515	0.049169435	0.075083056	0.620150949	0.340693654	0.644735323	0.8927033	25.4	26	323	245	858	123	17.058722109232	3.48136730179394	0.532429507071124	0.908969350968447	0.979326557895782	3.69121974691294	0.733888131802116	0.427675069464343	-0.188746334750668	6.58474786132776	1.97274701022959	17
119	393	lost_3	22.36901572	7.138733657	-2.243808026	0.749073139	72.56084428	53.0159414	86.72985782	4624	1430.871419	65.64985875	89.00055633	54.96446263	35.2573767	8.787421925	0.969200948	0.021537799	0.129226793	0.728668802	0.090334237	0.048123512	0.13287345	0.773703082	0.327331655	0.714971099	0.839101462	28.569	27.6	405	307	942	130	17.7482393492988	3.11301746156362	0.492299766402545	0.870138407955884	0.720051925905348	4.50716314326429	0.71815849086396	0.429085295481891	-0.496593422064972	6.61839675393532	1.98205040295661	19
630	582	lost_3	17.99344229	8.324705989	-1.439396662	0.742136925	74.804222	48.39918256	82.69754768	5040	1362.124617	62.3492711	87.7921091	56.79264556	33.16309159	8.750425604	1.191692203	0.102145046	0.544773578	0.733831776	0.088971963	0.049096573	0.128099688	0.667601878	0.192857143	0.705845854	0.85625542	24.95	24.3	317	243	801	112	16.9705627484771	3.1948135438551	0.472019932841824	0.709856730615411	0.883185318605331	5.33930467289515	0.931403519426462	0.29999772646723	-0.53135297050788	6.65040726184252	1.2460161423345	17.5
292	578	lost_4	18.54459072	7.666303015	-1.640121809	0.749541315	73.98519847	60.72229699	85.64378645	5312	1317.543844	66.90587527	88.08223692	54.00313972	34.37990581	10.22650819	1.323166629	0.067279659	0.403677955	0.709202113	0.086924289	0.056899268	0.14697433	0.716218304	0.293750549	0.725129165	0.831936811	25.58	25.4	342	256	883	124	16.9115345252878	2.93938987376632	0.488521522555557	0.844416047336856	0.806880750792829	5.40632532502438	1.02296518415829	0.219367850985046	-0.533316746830348	6.57646959773903	1.47551421681168	21
206	90	lost_3	23.07034765	4.839727092	-3.967030315	0.592572336	69.93865031	11.46366428	53.32650972	3424	1533.382413	65.64633834	88.54237794	67.2801636	27.09611452	5.521472393	0.102249489	0	0.81799591	0.824208346	0.060372891	0.04320805	0.072210713	0.552132598	0.530485316	0.564899671	0.918045299	26.393	24.7	333	255	836	111	15.8745078663875	4.18897036633109	0.585167664861961	1.30402490045244	1.17020879675381	2.21652858677708	0.506294021295926	0.49159668340935	0.401340852378703	6.58599048754832	2.94646591354632	18
441	40	lost_2	23.00339633	7.501167581	-2.047780993	0.781284048	66.76769478	54.79671897	88.37375178	3984	1260.899269	69.24329901	89.38292943	49.26011767	37.93902656	11.57068996	1.212337315	0.01782849	0.445712248	0.712395989	0.099423939	0.052485598	0.135694474	0.781289376	0.242472386	0.758783953	0.819149464	29.83	27.7	365	325	937	142	20.2731349327133	2.78801839090061	0.48068135495357	0.756441255485183	0.705205541668527	5.44555466596379	0.857434840089904	0.33293244948189	-0.530563236875638	6.47534546112548	1.88370906662578	22
100	210	lost_3	21.38610969	8.777568043	-1.553318023	0.792138865	69.13895993	61.62592382	85.07674815	4192	1411.069054	65.82599477	89.19918672	53.11167945	36.17504973	9.434498437	1.250355215	0.028417164	0.454674623	0.710355826	0.090501346	0.044652646	0.154490182	0.786508902	0.265168742	0.76636291	0.822911574	30.08	28.4	337	243	855	116	16.583123951777	2.72529838788343	0.468441364527088	0.78231137662698	0.676882517132774	5.92496188932891	0.779041849966996	0.391541736550765	-0.791879826927287	6.63247602342123	1.45650405291397	19
358	90	lost_3	20.3788438	8.323883343	-1.673735067	0.762271959	72.25119021	50.95238095	84.39909297	4336	1550.643392	66.98378687	88.01992079	55.95103151	33.66583541	9.090909091	1.224212197	0.068011789	0.680117887	0.735307076	0.084941405	0.049167328	0.130584192	0.761158782	0.320045915	0.730135046	0.845163443	27.925	27.4	328	245	824	98	16.6132477258361	3.00122112181025	0.503259825537465	0.829566956309134	0.748245151003333	5.28120785995022	0.715332691130498	0.438472587144382	-0.439358164819928	6.7636445249382	1.50081389512076	14
358	100	lost_3	20.10521171	8.192599659	-1.732003016	0.727853211	75.77104025	45.49019608	81.83006536	4848	1482.893884	59.5749541	86.22689983	55.51489807	33.82122321	9.304756926	1.306847883	0.052273915	0.33978045	0.738374291	0.088468809	0.047826087	0.125330813	0.755411155	0.352581238	0.694149962	0.857112764	26.68	26.8	288	218	772	109	15.6524758424985	3.22135931867279	0.530108951065722	0.892831484099883	0.78961078640049	4.87222352627627	0.825200492001792	0.39233440190865	-0.155825800892805	6.73633621796466	1.51093598303191	19
560	623	lost_3	17.68348654	7.538160124	-1.561103851	0.758649869	69.65888689	49.6945742	81.35106001	4368	1268.291562	65.26077858	87.49105371	49.47935368	36.66068223	12.56732496	1.149012567	0.143626571	0.718132855	0.730701894	0.112366704	0.057934108	0.098997294	0.757015524	0.354952257	0.734105675	0.84888361	24.44	24.1	226	162	720	91	15.4919333848297	2.96700657548985	0.531927194266283	0.926689343847225	0.784962002265078	5.59438659193302	0.882789073335188	0.32899492875044	-0.10172673251869	6.51473436204512	1.4076769009712	18.5
121	400	lost_3	22.42052283	8.677161799	-1.828527337	0.730802824	67.34167894	51.60220994	78.45303867	4656	1565.372607	62.46151993	87.99572486	60.64064801	29.23416789	8.8365243	1.251840943	0.036818851	0.515463918	0.753353846	0.075815385	0.047015385	0.123815385	0.678799257	0.347582503	0.708677484	0.857930993	29.7825	28	410	310	880	164	18.2208671582886	3.06644471725808	0.553553752584155	0.892002167037726	0.92979811948616	4.83236479790175	0.688321427096382	0.42456245290947	0.0219285159926621	6.74662077531277	1.64155080322255	20
100	90	lost_3	23.23288375	5.341071524	-3.440084475	0.647381968	69.19627458	32.67770876	83.54037267	3712	1496.505002	66.61675543	89.37369997	62.05588134	30.94170404	6.071058986	0.862366333	0.068989307	0.5174198	0.765556856	0.073183704	0.043612382	0.117647059	0.666328944	0.386629266	0.621221478	0.861262491	27.141	25.9	318	241	742	116	17.3493515728975	3.74658076384321	0.543352066343729	1.01822901304176	0.92394759808119	2.9429824358973	0.52525983094084	0.485826359442501	-0.0704103506360109	6.61156439155243	2.71762701534205	19.5
119	285	lost_3	20.4117729	7.865498438	-1.460609129	0.846620299	65.99956493	64.38833261	89.11623857	4128	1336.572547	63.94011677	88.0374153	54.29628018	35.13160757	9.288666522	1.261692408	0.021753317	0.891886013	0.693766938	0.087996174	0.049736968	0.16849992	0.789993369	0.126772895	0.830556761	0.795429326	28.682	28.1	294	206	763	107	17.9164728671689	2.43197370586115	0.470131843209966	0.552755879208896	0.67559502588459	6.26125455959107	0.764902431686552	0.3910816992505	-0.638631929354282	6.53747790952645	1.46602269799949	18
630	582	lost_3	24.00208692	5.78690518	-3.024024661	0.701587413	66.33866339	34.98769483	75.26661198	4352	1396.651087	62.89325605	86.95972795	57.72857729	32.92332923	8.405084051	0.94300943	0	0.53300533	0.767217631	0.087603306	0.045179063	0.1	0.678133306	0.188449151	0.678043651	0.873241022	28.76	28.3	447	353	866	135	18.0277563773199	3.39416166821794	0.518208227453019	0.684438009610805	0.876399932108624	3.56585760231673	0.70005885181176	0.440357308597568	-0.27284159773404	6.57344267116299	2.54983562125242	20
285	321	lost_2	23.58653358	8.725957107	-1.830912167	0.772671517	71.25859334	51.01824914	83.65511769	4256	1437.732417	66.20743635	88.91873919	52.8291909	35.66895822	10.25912216	1.216287678	0.026441036	0.423056584	0.730325815	0.098446115	0.050927318	0.120300752	0.790248903	0.269196012	0.754104063	0.840511245	31.23	29	395	316	888	140	19.131126469709	2.93361591811198	0.512275852446707	0.77106664303418	0.724171838723379	5.22946102672159	0.720821972473093	0.444952929929034	-0.22730941900416	6.66115191612848	1.67818132206136	19
292	578	lost_4	16.65346203	6.292423189	-1.990610454	0.686324978	75.63291139	49.92086103	87.17948718	5712	1360.972152	63.1570136	87.32067919	57.40506329	32.05696203	9.14556962	1.360759494	0.03164557	1.613924051	0.737355584	0.092682927	0.054942234	0.115019255	0.742479697	0.485857302	0.647271919	0.84473609	21.68	20.6	273	202	713	106	14.456832294801	3.38007623434738	0.572220797420017	0.997091200442567	0.869193442796251	4.74416720932136	0.870389652971587	0.315403589079505	0.232416813404084	6.61188557543808	1.71910555393391	22
408	90	lost_2	14.8024237	6.924547309	-1.097513803	0.838629547	67.95523906	68.20147545	90.0279827	4352	1267.015259	67.32975987	88.75321564	52.034588	33.36724313	12.36012208	2.136317396	0.1017294	0.559511699	0.715029843	0.099837222	0.050352686	0.13478025	0.765205006	0.247811031	0.806993066	0.779816945	22.11	21.6	175	131	662	77	16.0934769394311	2.23061935322905	0.482705147061848	0.7753416801643	0.699613609787574	6.63393985351088	1.02122547853057	0.282225479968498	-0.754010549749266	6.6356242557221	1.07387815714917	17
582	40	lost_4	19.85680883	8.690833291	-1.526536047	0.77175102	72.97297297	51.61210317	79.8859127	4528	1189.335978	64.6659128	87.86071444	51.00421522	34.68881726	12.37292338	1.859657823	0.074386313	0.991817506	0.705128205	0.097513598	0.054390054	0.142968143	0.746027483	0.381177347	0.740285703	0.853127104	27.49	27.4	313	227	806	105	16.6733320005331	3.01404594424173	0.504737298007587	0.973431406931171	0.771803161434313	5.29159636215764	0.818318824786525	0.375370523175925	-0.431237026877459	6.44864807135997	1.36220544286942	20
408	358	lost_2	20.0536266	7.64112965	-2.027136356	0.658650197	79.43734015	46.41760491	87.05220061	3648	1320.085934	60.36900644	87.5441729	55.39641944	32.68542199	10.69053708	1.176470588	0.051150895	0.971867008	0.75712881	0.079646018	0.045558833	0.117666339	0.61010393	0.463460179	0.62048614	0.845515892	25.733	23.8	385	317	824	105	14.1774468787578	3.51209994163036	0.570961437401862	1.08866694447843	1.07046602795231	4.28034952077514	0.816411830512028	0.396318049173863	0.327668801274746	6.59972018465086	1.72520535530297	16
211	121	lost_4	20.98675263	8.403220159	-1.727059723	0.761689466	71.25890736	52.83531409	81.49405772	4400	1330.187988	64.34507192	88.40835252	52.05293519	35.35799118	11.09602986	1.391245334	0.101798439	0.814387513	0.725814293	0.091152163	0.050559067	0.132474477	0.683229237	0.216966864	0.736788078	0.846417556	28.47	27.5	416	326	932	133	16.1864140562386	2.99940769502914	0.507467914256655	0.748894847091366	0.833022389855159	5.34386340207158	0.878614687448372	0.339483225638515	-0.543567398243322	6.6046486034213	1.56042759260219	21
121	123	lost_3	14.04133152	8.151063217	-0.791709508	0.798934221	65.27173913	83.4148994	95.97607395	4944	1537.965217	72.30389108	90.27003494	57.98913043	32.60869565	8.423913043	0.869565217	0.108695652	0.869565217	0.587545788	0.08021978	0.047985348	0.284249084	0.737966044	0.328355984	0.796600123	0.748315457	23.1905	24.6	191	148	633	87	15.3622914957372	2.44684124004807	0.516354183676282	0.812816363024269	0.794034032645957	7.52013790897481	0.922241445067397	0.324282568053156	-0.308979152526439	6.81897211220868	0.752341283672223	18
121	400	lost_3	19.1948655	9.395560428	-1.036535859	0.843747034	64.50770436	61.38975967	83.88192268	4640	1447.23322	66.70911039	88.36753373	53.3820841	35.46617916	9.715330373	1.331940454	0.104465918	0.600679028	0.678861789	0.092276423	0.050813008	0.17804878	0.839480419	0.167431193	0.833384347	0.784550889	28.712	28.6	265	195	765	107	17.3493515728975	1.99312182969331	0.486811810661985	0.601379847517357	0.599412855217504	6.68753265412589	0.934354493219784	0.298901668482863	-0.360006334004554	6.72827919343232	0.998938548901761	18.5
55	267	lost_4	17.75212802	4.71108497	-2.24531878	0.763757344	65.19711742	67.59966073	93.76590331	5376	1766.31454	67.50722868	89.11339715	53.96354387	35.05722764	9.792284866	1.059771089	0.127172531	0.59347181	0.701061245	0.083109577	0.05907173	0.156757448	0.764949649	0.270804092	0.739508258	0.794227792	22.48	21.6	317	251	716	90	14.456832294801	2.75107370693698	0.474741684498002	0.798096922058969	0.680161743264056	5.47567680474295	0.778758172348772	0.399290299026768	-1.03580817167773	6.90968977463826	2.15257345794059	18.5
285	153	lost_4	13.33711221	8.617549796	-0.674498978	0.713173632	66.79867987	83.95510069	99.83492902	5328	1513.235644	70.89043127	89.51980151	54.71947195	32.37623762	11.18811881	1.551155116	0.165016502	0.330033003	0.624468989	0.080592305	0.058502245	0.236436461	0.771419186	0.363277702	0.736689036	0.746842946	22.6955	22	230	224	622	71	13.9642400437689	2.70465881933378	0.50023332455965	0.86720022024905	0.711208684564524	7.87824147129294	1.09094882739751	0.257243332544599	-0.575778195054941	6.89414615734774	0.560180314845832	18.5
630	582	lost_4	17.61242401	5.279110731	-2.169996091	0.755363728	67.88776306	51.1700468	91.57566303	4624	1578.163679	64.45487519	89.36538416	54.16991426	34.3725643	10.13250195	1.247077163	0.077942323	0.389711613	0.74688057	0.076450782	0.045553575	0.131115072	0.694540401	0.286105604	0.720869604	0.817562238	22.31	23.1	446	352	991	123	18.8414436814168	2.90326393805317	0.534458129323523	0.861710740910197	0.867682954770923	5.50138260894477	0.772400906265652	0.406300328053426	-0.157433126499073	6.80091601707336	2.0234807095555	21.5
292	578	lost_4	19.54279433	6.235117285	-2.347342952	0.675464578	77.58171825	51.93865741	98.06134259	4688	1441.643043	65.33797775	88.22704143	57.30402083	32.22447209	8.909459069	1.330633497	0.202487706	0.289268152	0.726438699	0.085696414	0.047122602	0.140742285	0.755234565	0.301542275	0.637648955	0.815577788	24.02	23.4	336	250	830	125	15.7797338380595	3.4023773350409	0.492533413079763	0.854609154526208	0.711302728801176	4.43901578167954	0.718307618642598	0.397954639226406	-0.784302314336182	6.6162456252113	2.00739136778699	22
214	629	lost_4	20.59718519	7.651401752	-1.989772838	0.682439877	76.87830688	28.42773954	75.5955532	4528	1406.129101	65.63976905	87.87710943	57.51322751	33.33333333	7.777777778	1.26984127	0.105820106	0.687830688	0.796911197	0.070785071	0.043500644	0.088803089	0.658038493	0.375568277	0.621263525	0.889768669	26.2155	24.2	287	202	760	105	15.4919333848297	3.72060689135523	0.55767435659173	0.991370723291746	0.962559110912156	4.26119178516997	0.778645631850587	0.395616669059429	0.0687349363578793	6.63124741388363	1.69127566270041	20
210	90	lost_4	15.59675246	7.675929786	-1.221664685	0.768494708	73.79026327	56.2895395	86.72943946	5392	1276.792469	65.4745953	88.57539392	54.22856302	33.56375938	10.78099721	1.323724077	0.102956317	0.264744815	0.713983611	0.096043704	0.054806591	0.135166094	0.786689195	0.326612618	0.741989636	0.827557015	22.82	22.5	218	164	661	102	15.1657508881031	2.57839747692244	0.496540806983676	0.823642861924997	0.667662786142825	5.69180512491424	1.1005145451106	0.211203561931514	-0.690667028680827	6.64309970841661	1.06420520543978	18
66	350	lost_4	24.84107754	6.792781983	-2.898272023	0.673142399	70.24064171	30.24872961	68.68146563	3888	1590.258824	63.29740156	89.76334529	59.49197861	31.97860963	7.219251337	1.28342246	0.026737968	0.721925134	0.790870588	0.076611765	0.043858824	0.088658824	0.618501404	0.265248932	0.641921753	0.883330363	29.63	29.1	290	212	774	118	18.3575597506858	3.67461438793243	0.528728822743758	0.872315401102147	0.983886018805024	3.32351232132514	0.59303642974104	0.5227430776979	-0.158155758458043	6.74818192395841	2.38251906706399	20
289	557	lost_4	15.23888889	11.93534763	0.049227662	0.573414769	47.61904762	53.22580645	56.4516129	2448	1100.444444	47.40364643	77.77521348	46.03174603	34.92063492	19.04761905	0	0	0	0.922123894	0.031858407	0.031858407	0.014159292	0.9150705	0.032006048	0.496543375	0.609217462	28.005	27.3	303	245	739	98	16.1864140562386	1.12232454976268	0.465923898292414	0.251986898468948	0.341208116843665	7.29560185659826	0.758422208271883	0.621684165132116	-1.2513443776713	6.610327626389	0.0602003351136779	22
211	628	lost_4	19.7871545	4.065778261	-3.452396692	0.670357435	65.87526577	37.78801843	89.57816377	3888	1410.080794	60.52158599	88.04919925	56.98086464	33.59319631	8.575478384	0.815024805	0.035435861	0.354358611	0.764875517	0.071902336	0.043064501	0.120157647	0.613449786	0.306334086	0.641000367	0.854377275	23.43	21.9	330	246	811	103	15.52417469626	3.49734729044743	0.566434846209165	0.968758069385747	1.14833625214917	3.53741334310821	0.81135176156831	0.398084704139306	0.769730043714313	6.63272262516407	2.81906146695629	21
119	393	lost_4	22.67579773	8.247579823	-1.757212681	0.807193383	64.97079619	52.69792467	84.28900846	5664	1472.027052	67.17354731	89.38708206	57.28558254	33.20012296	8.561328005	0.906855211	0.046111282	0.645557947	0.715762274	0.095275956	0.043198834	0.145762936	0.740997317	0.170451808	0.782652575	0.829133411	30.52	29.8	356	254	951	122	18.7082869338697	2.75961330950552	0.483192016697296	0.655662167583276	0.778770303748159	5.84582864357141	0.86948646050413	0.296118518144049	-0.376821074139566	6.72467328516923	1.66518989727184	19.5
289	541	lost_4	22.5213867	6.553618946	-2.421465996	0.728463045	69.35960591	44.60325283	87.48151799	4624	1358.305419	65.69298169	89.39826501	51.97044335	35.93596059	10.81280788	1.206896552	0.073891626	0.467980296	0.730009828	0.083623693	0.043598678	0.142767801	0.749994612	0.261219082	0.703365498	0.834908973	28.32	27.5	260	201	734	99	16.9705627484771	3.08844201596857	0.490746959236631	0.710934608104008	0.756191589479809	4.59551713303302	0.79167601769916	0.385818452320129	-0.504195178828815	6.58164111017709	2.1453805780052	19
211	628	lost_4	21.16422272	7.030404905	-2.036307192	0.765613028	68.90868597	51.29233512	80.61497326	4256	1537.924276	61.7021178	87.0040317	55.10022272	33.63028953	9.933184855	1.291759465	0.04454343	0.801781737	0.737335835	0.075255368	0.044402752	0.143006045	0.693201929	0.283625975	0.733556218	0.839798019	27.6	26.2	344	265	924	122	17	2.93258710339523	0.540223980400722	0.88857219402815	0.903317852142866	5.25211102605419	0.75034961251406	0.44311333238783	0.111237772299726	6.78994636901602	1.88302712509245	20.5
199	292	lost_4	22.30312777	7.885326788	-1.993984733	0.750420155	68.44974446	45.7736878	78.83435583	4384	1489.275639	67.137037	89.37878172	57.81942078	33.1516184	8.177172061	0.817717206	0.03407155	0.885860307	0.732610659	0.094463802	0.049038586	0.123886953	0.786855834	0.252783362	0.723998183	0.853257331	28.83	26.5	379	296	855	129	18.9208879284245	3.03974817147737	0.522584220963473	0.752074873932111	0.722433604561693	5.00170386768349	0.664306025864586	0.422302467470792	-0.232720102956531	6.63678171130903	1.79445775424724	21
81	623	lost_4	21.6936857	7.676620202	-2.099482217	0.71427496	72.75296778	38.12217195	82.69230769	3856	1397.481063	64.69072999	87.53341229	53.36348219	33.9174675	11.41888072	1.243640475	0.056529112	0.339174675	0.753413866	0.070378151	0.045693277	0.130514706	0.621735065	0.382755181	0.684389694	0.860298237	27.72	26.2	511	384	956	174	18.8414436814168	3.33149303616262	0.532675329821083	0.955296576985388	0.991141333514045	4.58084739977223	0.716422354480931	0.459812126972383	-0.105987873516733	6.63046859846116	1.82419832143581	21
300	62	lost_4	23.51433043	7.927973474	-2.155059355	0.727214102	74.69565217	40.23488473	81.2092214	4192	1675.248696	69.06655261	89.44177529	59.04347826	31.2173913	8.869565217	0.869565217	0	0.217391304	0.764674302	0.06424481	0.039370079	0.131710809	0.745105746	0.284118082	0.697431346	0.863273876	30.17	28.1	422	325	937	144	19.2093727122985	3.20639510509856	0.495054450540544	0.84025714992495	0.761100824464144	4.54545454492727	0.606608025828871	0.495156808862755	-0.543416703450819	6.81384810940851	1.8935994560903	20
81	623	lost_4	14.85740753	7.686164512	-0.92011657	0.822706733	67.72989481	59.94568907	88.69653768	4320	1087.06074	65.30918026	87.64177942	44.38411944	35.39192399	15.81269087	4.105870377	0.305395317	0.33932813	0.733732402	0.102649374	0.060525441	0.103092784	0.789168198	0.192106482	0.789509241	0.792120539	22.42	21.5	324	248	774	93	15.3297097167559	2.1434451693477	0.476771780834395	0.653491263904882	0.649360745656834	6.20426238081531	1.18907851044412	0.197645654490233	-0.895630286334762	6.4543065196755	0.819121342049493	21.5
358	100	lost_4	20.55897501	8.210912563	-1.731769563	0.721866588	77.25650178	49.54081633	90.15306122	5040	1429.874554	59.70133924	85.49834806	58.1336053	32.12646609	8.822029577	0.917899031	0	0.662927078	0.735166794	0.078176725	0.047873695	0.138782786	0.753210548	0.189785279	0.696227127	0.829675834	27.02	26.3	321	255	887	114	16.0312195418814	2.99417181621229	0.485084002003777	0.681962601613901	0.757404946511442	4.77023081621844	0.72864944657908	0.417998574013749	-0.407685019789823	6.67130935854531	1.52004642355129	19
415	53	lost_4	20.36159788	7.731172625	-1.768735665	0.757777559	70.74074074	39.59767073	66.17257808	3840	1432.973545	59.71879246	85.70331423	56.77248677	30.37037037	10.68783069	1.904761905	0.264550265	0.952380952	0.767493521	0.078489448	0.050598544	0.103418487	0.722289778	0.138312942	0.710984591	0.881410338	26.61	25.4	465	371	974	125	15.9687194226713	3.0898681036575	0.481320444194925	0.549011015372187	0.732726234687963	5.05658819462293	0.78496630055054	0.44056521388929	-1.11428713367165	6.70640928582448	1.59500994589371	19.5
560	493	lost_3	16.41292239	8.328440235	-1.154866798	0.77536294	70.07736461	52.72091862	86.89465801	4720	1270.105316	62.07267308	85.92878566	53.33166958	33.51634639	11.05565261	2.021462441	0.074868979	0.723733466	0.699244876	0.121035599	0.054584682	0.125134844	0.742370812	0.180190301	0.748669066	0.833394332	23.72	22.9	285	233	710	103	15.1327459504216	2.76133084689249	0.460889853435721	0.629994461086762	0.740144988498875	5.80512280834781	0.937759702162553	0.297473926026642	-0.903293628831907	6.60247737156384	1.00940053407683	17
66	194	lost_4	17.53485155	6.009199048	-1.634876684	0.821355791	67.08780796	53.30173776	80.25276461	4720	1449.091598	65.98021197	87.67276164	52.62160455	34.3651295	11.4339861	1.579279848	0	0.347441567	0.730639731	0.094094094	0.055692056	0.11957412	0.721035647	0.217003041	0.782449485	0.829322589	23.265	22.2	321	242	695	117	15.2643375224737	2.53869221864329	0.517696623516128	0.67103003733067	0.89365344849108	5.32068009280769	0.902934848701721	0.325128929568148	0.355859620853178	6.73117430009613	1.59526908966856	20.5
441	344	lost_4	19.28322867	7.847088506	-1.134327638	0.893743315	60.6557377	68.39032527	87.54517654	4304	1216.960267	67.16519325	88.76379046	44.1233676	36.51014171	15.67101973	3.362045013	0.305640456	0.472353432	0.689413617	0.089885872	0.04832743	0.172373081	0.748851871	0.165567612	0.865818633	0.774741749	28.211	27.1	470	383	936	137	18.9208879284245	2.22827563510442	0.493819183507486	0.605169220962203	0.76904904134912	7.05039644842756	0.980905912919277	0.303860567963047	-0.367925790882181	6.5342271921328	1.26944751806717	21
66	194	lost_4	18.03018834	9.29866533	-1.264645232	0.683352397	76.12393682	40.60790274	77.26443769	5104	1559.28068	64.4905898	87.3512415	54.67800729	32.2600243	11.30012151	1.761846902	0	0.789793439	0.763896384	0.068537507	0.045331894	0.122234215	0.746744216	0.288231149	0.661141231	0.875502355	25.5	23.8	396	301	811	122	15.6204993518133	3.32064430344474	0.502816197034264	0.830787643143541	0.773687690221319	4.96798259457498	0.731935947334191	0.404032603680848	-0.347818427489842	6.77336308019885	1.02826540306049	18
66	194	lost_4	17.65628977	7.518722243	-1.550707717	0.77046712	70.33773862	54.2115573	85.16160627	4784	1353.272638	63.59059237	86.55698049	54.28291728	33.38228096	10.91532061	1.321585903	0.097895252	1.174743025	0.714539683	0.080507937	0.051301587	0.153650794	0.698447517	0.229989568	0.750363586	0.835792742	24.649	23.7	266	197	735	92	14.3527000944073	2.86235914273524	0.48358663649857	0.814272991078545	0.823540652305641	5.9131818744226	0.951251522469215	0.306986587278331	-0.684452169964928	6.67904191916799	1.41893482738652	22
560	623	lost_4	15.45712648	10.53030987	-0.632575146	0.704672515	67.19674556	56.23381428	82.57491676	6320	1586.786982	69.32396604	89.29808664	53.29142012	35.46597633	10.02218935	1.220414201	0	1.109467456	0.728110133	0.076930863	0.053851604	0.1411074	0.773417271	0.281680978	0.721705431	0.860684362	25.97	24.1	369	274	883	109	15.4919333848297	3.06357307959187	0.502975173343576	0.792637387460369	0.717051054667658	6.52551269633276	1.03518149616384	0.253063239282213	-0.48362116525158	6.9089700248795	0.46101338596721	19
393	153	lost_3	20.22490239	8.370041121	-1.457210715	0.821918582	68.54663774	66.74415001	90.39206571	4816	1428.281376	65.56003562	88.03731083	53.76510691	33.83947939	10.76851565	1.533932445	0.092965603	0.278896808	0.676298507	0.09241791	0.049791045	0.181492537	0.755433086	0.318697464	0.790040165	0.801527948	28.82	28.5	426	335	871	121	16.8522995463527	2.66496593355337	0.491876013849019	0.725754783656298	0.753116564019143	6.24292564107567	0.84324555439089	0.359970943534207	-0.516059389387698	6.68033196892643	1.39851973748939	19
582	441	lost_4	17.93774324	8.766316307	-1.109727488	0.813707532	68.49420849	43.79223788	73.45047306	4496	937.4733591	68.91768559	89.03682617	60.90733591	29.24710425	8.262548263	1.563706564	0.019305019	0.193050193	0.709305374	0.130537353	0.049541284	0.11061599	0.747863896	0.095398752	0.796231919	0.851069319	25.7905	25.6	476	376	932	172	20.7605394920267	2.39318289230054	0.498552414496209	0.479973533645346	0.779353363372482	5.67001442061658	1.37484323433619	0.132806262904307	-0.252950423935167	6.31562105155094	0.992572477897147	20
582	441	lost_4	12.7197922	11.38898109	-0.085646896	0.644366014	53.95552315	65.42669584	86.72501823	4848	1395.313161	65.67269626	87.92269522	40.6124681	39.33649289	16.66059059	3.208166241	0.145825738	0.874954429	0.707846608	0.057817109	0.060884956	0.173451327	0.828644005	0.230937874	0.695697117	0.85701037	26.09	24.8	482	383	839	150	16.9410743460974	2.96467826062121	0.497180984149635	0.723104192354048	0.595013394807209	7.22413896668662	0.900305074405337	0.331283129600823	-0.655941594489036	6.71219266381347	0.0978773454494044	22.5
402	292	lost_3	18.5952729	8.057825295	-1.614878635	0.718816052	73.58674464	45.39249147	77.23061921	5008	1493.520468	63.15572401	87.01812638	58.67446394	31.96881092	8.528265107	0.779727096	0.048732943	0.925925926	0.737383178	0.073130841	0.047429907	0.142056075	0.772782872	0.340425532	0.686861915	0.870990722	25.13	24.2	407	316	890	126	15.7797338380595	3.24103638208521	0.515978236944156	0.860866586643947	0.728381221614067	5.11686916678549	0.709724395099957	0.376124374969819	-0.356738130220658	6.6555911234281	1.40623337617366	20
630	582	lost_3	22.27654455	5.367845002	-3.337778414	0.638423231	68.31683168	29.51469132	71.64080555	3744	1389.391419	62.8950729	87.51539245	57.72277228	33.16831683	7.98679868	1.056105611	0.066006601	0.495049505	0.779103779	0.085176085	0.043992044	0.091728092	0.699890182	0.494071146	0.608449504	0.881169794	26.0555	25.9	425	329	945	122	15.2970585407784	3.8401660094324	0.549992267218367	1.11912241466249	0.874979253468332	2.73152124648519	0.745028068598761	0.41805178318226	-0.138378387778378	6.58237561500352	2.63948624975872	19.5
400	628	lost_4	19.34100989	7.02007334	-1.663025257	0.816634215	64.09949056	70.02398082	91.72661871	4608	1311.041055	64.35446945	88.28126714	50.13485166	35.66077315	12.3164519	1.738088103	0.149835181	0.419538508	0.66994302	0.078774929	0.051851852	0.199430199	0.756585954	0.279333359	0.787395203	0.783061258	26.702	25.5	380	306	805	137	18.411952639522	2.59752311423787	0.477370248339798	0.808586023252937	0.736533456809669	6.6087109143917	0.914730191914534	0.336615281952281	-0.672527994581705	6.58218041395614	1.65105435699134	17.5
393	153	lost_3	16.80389748	7.513824777	-0.95244563	0.864232618	54.33170938	76.22881356	88.47457627	5056	1560.737132	66.36591642	88.56541046	53.65388689	34.5477653	10.35797501	1.334463037	0.105909765	0.614276636	0.636225699	0.111901375	0.053485064	0.198387862	0.788929297	0.199320213	0.837484192	0.755145892	25.92	24.6	272	203	795	94	16.1245154965971	2.13622703475075	0.455540802782802	0.662294906367247	0.650535109736592	7.28214673156206	0.74673616291164	0.413886322351062	-1.06435672476215	6.75710664383178	1.13211538737195	19.5
630	582	lost_3	22.52727929	7.365930629	-2.489973834	0.635470885	74.95835647	30.61111111	89.33333333	3616	1587.988895	63.19455323	88.55819366	62.85397002	28.81732371	7.606885064	0.72182121	0	0.610771793	0.790087464	0.066540902	0.042188304	0.10118333	0.594628091	0.278412626	0.599881203	0.865344322	27.26	25.8	387	307	923	120	16.583123951777	3.91926819699801	0.532158507401695	0.857673608081769	1.01574155571188	3.65908306683519	0.524100765120602	0.505485298740808	-0.209373395340618	6.69495196207803	2.05540335411919	18
32	423	lost_3	14.25290058	10.22356239	-0.465472095	0.692987463	59.72709552	58.03432137	88.29953198	4592	1351.959454	64.54027019	86.92049313	46.66666667	40.15594542	11.8128655	1.325536062	0.038986355	0.428849903	0.73743993	0.062472696	0.051769332	0.148318043	0.823837124	0.222776748	0.734442339	0.832812757	25.1	24.8	268	231	798	116	15.7480157480236	2.52695546834526	0.481993164889296	0.6722725674903	0.584934406579062	6.76378813609652	0.880599134112679	0.331722824768942	-0.833161705631428	6.66029734070372	0.338954969943816	20
557	317	lost_3	15.73551702	7.434699103	-1.180303397	0.833846788	66.44266204	65.98005204	87.61925412	4256	1425.002385	60.91309152	85.44734523	54.21634511	33.42727076	10.66551051	1.582484284	0.108389334	0.606980273	0.648413821	0.11072944	0.060012124	0.180844615	0.726282555	0.223178107	0.812017352	0.802466953	23.554	22.6	270	202	749	107	15.8429795177549	2.49591242013817	0.47717151842917	0.736092756383324	0.777888298536493	6.74462942050933	0.854404735473768	0.395261048177034	-0.695852388337216	6.7354432120439	1.13792391275297	18
418	101	lost_3	18.50440829	8.264395298	-1.317870018	0.812795674	73.26718226	73.20490368	92.10449504	3888	1213.508828	64.42826607	87.99698323	49.99270393	36.27608347	12.09689187	1.605136437	0.029184299	0.364803736	0.64730967	0.108240311	0.050921861	0.193528158	0.748059611	0.261365806	0.780353226	0.786911119	27.18	25.5	285	216	694	113	17.1755640373177	2.56945167146611	0.487031111942553	0.794961114143327	0.769085263803696	6.2224289710691	0.822204167466938	0.379490605115788	-0.419108301156268	6.42615066983135	1.22835541160133	20.5
33	227	lost_3	20.01133472	7.610756739	-1.704469001	0.788745515	65.14522822	64.89104116	87.68592183	4160	1406.428769	65.03862918	88.35499504	51.4868603	35.40802213	11.61825726	1.452282158	0.034578147	0.380359613	0.711884754	0.078717201	0.046818727	0.162579317	0.773368395	0.363668356	0.758408706	0.814208268	27.61	27.3	250	171	762	95	15.8429795177549	2.76920557850081	0.529574321507378	0.891004349035402	0.762611108626146	6.28230151696017	0.831646201819019	0.379075258038424	-0.12497528586692	6.66209727711559	1.61520912629622	18
227	585	lost_3	18.01546284	4.60166666	-2.013586782	0.750144137	59.06127771	79.89556136	92.95039164	3904	1265.940026	64.7711169	87.25241407	53.06388527	35.98435463	9.64797914	1.173402868	0.130378096	0	0.750793651	0.067724868	0.041269841	0.14021164	0.683650309	0.382439972	0.708456842	0.772055836	23.64	21	298	238	736	122	15.4919333848297	2.63919019113818	0.530717553883419	0.92756401504155	0.881076148808944	6.79809526411627	0.978832053010117	0.298760120463976	-0.208995486357126	6.56422567973771	2.16133234027316	21
566	393	lost_3	19.77675884	5.948706005	-2.213349989	0.724566284	70.48768225	72.66174992	98.49145156	5024	1426.753813	63.20622451	87.69832171	54.08077761	35.19356461	9.167085638	1.374224904	0.167588403	0.167588403	0.671967976	0.092827004	0.043275993	0.191929027	0.712217871	0.253585256	0.685390328	0.775566758	24.477	23	212	167	496	59	14.142135623731	3.01852709628388	0.473162017706409	0.792623613072434	0.814547059414003	5.68180751521908	0.781836904347703	0.394036915472942	-0.662013601454901	6.68827997653382	2.00287824612744	13.5
400	439	lost_3	17.452123	9.282997421	-1.029809259	0.779863442	70.97833224	60.00437828	85.00437828	4784	1503.086014	64.79189236	87.29850312	54.76034143	33.39899322	10.48369446	1.313197636	0.043773255	1.094331364	0.708134786	0.095643295	0.051395507	0.144826413	0.754361813	0.285802389	0.777588953	0.823390966	26.526	24.9	350	256	788	129	17.3205080756888	2.49757112110947	0.516289109898708	0.809392383828758	0.795001612576981	6.2124528915719	0.769537987366446	0.410677880161571	-0.0797938342284349	6.7444865197264	0.905146566896527	21
119	153	lost_3	19.5205019	7.423855412	-1.334923667	0.876342778	64.5888206	73.1118267	91.33489461	4656	1282.762657	67.94944333	88.3199489	50.77553409	36.2745098	11.36962248	1.551068188	0.029265438	0.321919813	0.644634767	0.110097437	0.050269968	0.194997828	0.837650977	0.138936709	0.84674618	0.752393866	27.84	26.8	359	276	860	132	18.6279360101972	2.18418134045688	0.429299283717082	0.560928666587829	0.543556671378431	6.93837882361579	0.880384459199502	0.326182435367854	-1.51192600366936	6.50432226846439	1.40853421522915	18
119	153	lost_3	17.87553327	8.335428963	-1.400855865	0.726990165	75.93123209	63.47133758	96.75159236	5024	1472.020376	66.89725098	89.11951165	54.21840178	33.11047437	11.07927412	1.52817574	0.063673989	0.445717924	0.735159817	0.096260644	0.052573121	0.116006417	0.78327653	0.366593567	0.67196453	0.816160768	24.79	23.1	190	140	589	68	14.6287388383278	3.1977302481604	0.489510361483799	0.946598882843203	0.679702268644147	5.6122023564729	0.89279069495599	0.297113834194263	-0.745806578168049	6.69464103758038	1.19356000097084	14
167	493	lost_3	18.56934673	8.069224089	-1.611330209	0.703026572	76.1027359	53.29608939	82.34636872	4256	1432.433277	60.5084101	86.17588545	54.21552205	32.99832496	11.05527638	1.619207147	0.111669458	0.614182021	0.723197903	0.078112713	0.047968545	0.150720839	0.611039485	0.461994443	0.670047603	0.854926409	25.64	25.2	272	205	756	108	17.3781471969828	3.18009497971366	0.593522814220313	0.772424246123851	1.08972805827876	5.24803767516964	0.822251438429876	0.390400470929157	0.473847734322228	6.66268778694405	1.41009743672611	17.5
206	100	lost_3	21.68629151	6.80128973	-2.488963614	0.678631612	77.18327183	29.23076923	72.36923077	4320	1601.102091	65.95149712	88.29649934	61.19311193	31.79581796	5.904059041	0.98400984	0.12300123	0.184501845	0.798929364	0.065021543	0.044392218	0.091656874	0.569353372	0.192288082	0.629358791	0.887312985	26.57	22.8	307	248	741	109	14.5945195193264	3.73408488923324	0.53551359739973	0.795936236139554	1.10326561126503	3.65429147031268	0.584580100585027	0.421505156853207	0.231090753283249	6.66638547416895	2.0811367844435	19
119	321	lost_3	15.43434637	7.885393271	-1.02452883	0.824599485	68.7150838	69.87985471	90.08102822	4320	1394.511732	65.88766177	88.23095807	52.34636872	35.5027933	11.08938547	1.033519553	0.027932961	0.418994413	0.68369954	0.095895077	0.054845852	0.16555953	0.691935476	0.234639516	0.788826462	0.801044823	23.96	23	265	212	648	89	15.52417469626	2.59495081282864	0.523045947312471	0.755477787231365	0.85751281098302	6.99259177701659	0.874325823134602	0.323904128505796	-0.223405519374846	6.61064084413636	0.971197047911195	18
630	344	lost_3	15.17113894	6.331208378	-0.970865303	0.851908137	58.86497065	91.07282694	99.53014879	4288	1305.142857	67.04843701	88.13233213	46.73189824	35.34246575	14.91193738	2.857142857	0.156555773	0.391389432	0.571881783	0.10318918	0.060444148	0.264484889	0.78753318	0.212726857	0.834280748	0.653143245	23.643	25.9	317	240	776	110	18.0554700852678	2.05807670386699	0.51169311994593	0.641273968752826	0.701193319990999	8.62741346638725	1.03952013256117	0.286732678346072	-0.380634351889332	6.67007573999099	1.22329044079778	18
211	123	lost_3	20.74481066	10.12820261	-1.390460209	0.699908381	78.55486862	54.65790491	87.59180518	3776	1440.945904	67.72813668	90.02115217	48.95672334	33.38485317	15.22411128	2.318392581	0.115919629	0.618238022	0.758591941	0.058730894	0.044835572	0.137841593	0.687221406	0.42568039	0.688977683	0.843506274	29.73	28	361	276	905	125	18.5202591774521	3.23066396736027	0.533454271704708	0.964262659237617	0.879415698063208	5.52605663108876	0.710894617366034	0.444376131785458	-0.222006435575436	6.6600050703458	1.18504696870557	19.5
153	321	lost_3	22.37094102	7.723520881	-1.663907265	0.827885613	61.33100504	65.63167087	89.15195032	4112	1467.011253	67.3790262	89.9185502	51.82382615	35.42879317	10.98176174	1.668606907	0.097012029	0.601474583	0.681775868	0.080630147	0.044253491	0.193340494	0.809299609	0.23247579	0.808347921	0.794042234	30.64	29	320	251	847	140	19.2873015219859	2.56592384649272	0.523135112566534	0.704115232046573	0.751158279592257	6.55774925565167	0.749555290155436	0.437188883575349	0.229302823990534	6.7056417905724	1.70658551187587	20
289	541	lost_3	23.06280987	7.565449709	-2.266361646	0.728450525	71.40231092	40.74074074	82.24323614	3968	1386.680672	62.55582826	88.19258855	54.67436975	34.29621849	9.506302521	1.523109244	0	0.105042017	0.756286633	0.081678956	0.046889771	0.11514464	0.662529079	0.206691818	0.693334501	0.862093404	29.09	29.2	337	257	846	117	17.5783958312469	3.33361429232597	0.51992681215725	0.768534953011247	0.938872703299015	4.17001441604223	0.823458753672581	0.390934608298484	0.0773736300836755	6.61134393344663	1.96445693292807	18
100	90	lost_3	23.6171816	6.65167505	-2.651457661	0.711866445	71.07900943	38.27779416	71.51282807	4784	1405.150943	66.61038229	89.15680851	54.71698113	34.96462264	8.696933962	1.533018868	0.088443396	1.208726415	0.767146133	0.085678549	0.047112779	0.100062539	0.70623093	0.147259686	0.68651924	0.871652387	29.0645	27.4	397	299	1002	145	18.3303027798234	3.3342757609412	0.494337474808455	0.625445040750984	0.788644082587323	3.89329816094272	0.738533668833046	0.410538974421676	-0.643372352759472	6.61404193156901	2.27291948228068	22
46	541	lost_3	17.37287376	8.362604028	-1.273524954	0.758856089	73.35660268	60.06594259	95.81070597	4624	1371.671902	61.63553167	86.1341259	52.1039364	35.17548963	11.55710685	1.163467132	0	0.213302308	0.69457693	0.105988341	0.05493729	0.144497439	0.757425525	0.316518734	0.707334109	0.818383902	24.46	23.8	282	217	574	110	17.058722109232	3.07866822067595	0.488277139542699	0.806152848410275	0.733734834255537	6.05764908937452	0.958631173079616	0.303381763540589	-0.644394998064189	6.67512744861949	1.09944172725547	17
408	100	lost_3	16.65597302	8.048942356	-1.252102439	0.788975881	71.38434321	56.97224372	85.17085038	4688	1324.160991	68.81701898	88.8476944	54.48916409	34.08889872	10.21671827	1.183104821	0.022114109	0.09951349	0.704374386	0.116068507	0.059779644	0.119777463	0.752559869	0.359353051	0.744732485	0.839351565	24.25	24.3	196	151	602	67	13.9642400437689	2.89848440171756	0.524600064811281	0.874537149582566	0.786596782347856	5.84740907240121	1.03667793166441	0.257655551606712	-0.124411793154639	6.62640332141118	1.10203309004972	16
49	48	lost_3	20.07151016	7.08120609	-2.071741344	0.650468622	77.83155857	62.40310078	99.70930233	3680	1240.054211	62.18883102	90.28116062	55.37270087	30.39690223	12.29428848	1.936108422	0	0.193610842	0.696249231	0.06025825	0.037302726	0.206189793	0.820985444	0.312376795	0.615474045	0.789442793	25.004	23.1	219	177	685	86	14.0712472794703	3.06497963141682	0.496026924672442	0.86173759172964	0.614138303641777	4.84247998447077	0.954620371142372	0.337351420625864	-0.64703643902991	6.59757165208468	1.76963815674784	17
100	90	lost_3	19.15697011	7.66886687	-1.799619389	0.720640987	72.41497767	45.29209622	84.98281787	3872	1277.839918	60.99136726	86.64183374	52.21573342	34.48986603	11.370663	1.648917898	0.27481965	0.893163861	0.734222964	0.105087573	0.050041701	0.110647762	0.762362467	0.231026839	0.692051379	0.850646327	25.15	23.9	320	242	809	106	14.7648230602334	3.17875505033024	0.485789512031703	0.737718328361171	0.716121574175782	5.03254016178709	0.87116447528581	0.359699214409182	-0.680820027083939	6.53507551025143	1.57062195260514	17.5
441	52	lost_3	19.96468387	8.853051732	-1.583497948	0.700709545	74.62432662	47.8445831	87.91832104	4544	1467.708534	65.52398791	87.80606915	55.96824497	33.34278424	9.271335413	1.304224553	0.085058123	0.765523107	0.726735138	0.081543729	0.047515302	0.14420583	0.676552048	0.246387557	0.668435485	0.847665845	26.88	26.5	252	192	736	91	16.3707055437449	3.39195349466941	0.51085692028199	0.728502007546994	0.844918616199217	5.19882616847303	0.803686812757308	0.363657008114117	-0.562690237465694	6.68438491882375	1.35944604019027	18
350	231	lost_3	15.28484924	7.54916733	-1.219898373	0.767999799	73.0095991	66.47842783	92.07138017	4992	1419.990514	65.2903257	87.55834254	53.64201016	36.78147939	8.808582722	0.767927724	0	0.225861095	0.683291246	0.096170034	0.062079125	0.158459596	0.726040507	0.27773614	0.746593384	0.800649468	22.36	18.7	292	214	682	124	16.4924225024706	2.70819916125089	0.509131911197874	0.808286592737997	0.826259157286623	6.25488289019067	0.879654701004889	0.325244725124455	-0.123460880026002	6.68171477993893	1.08315253851463	21.5
81	493	lost_3	14.48077291	9.608320158	-0.476096272	0.826012162	62.06440958	68.28543112	89.87446316	4960	1451.50256	63.01877106	87.25148051	52.30388109	34.38480595	11.61023947	1.552436003	0.132122213	1.32122213	0.663454759	0.101057579	0.061731297	0.173756365	0.797158186	0.120083006	0.865969003	0.76566881	25.463	25.3	199	130	669	101	16.4924225024706	1.95650164323979	0.483556995606516	0.51858800410345	0.656508857518313	7.32352108073705	0.858752681509642	0.362945766401668	-0.647653432175367	6.7737955708722	0.458451161969639	18
350	231	lost_3	17.2697048	6.353549426	-1.976513761	0.708498173	73.86223862	58.52307692	92.55384615	4096	1490.312423	65.00762613	88.24057628	53.56703567	32.53382534	11.80811808	1.96801968	0.12300123	0.36900369	0.725172517	0.078007801	0.04860486	0.148214821	0.675250876	0.242662034	0.663229569	0.821962269	22.41	19.2	227	173	564	100	15.0996688705415	3.30814476708623	0.51808548232893	0.80705994325081	0.812942157228914	5.14407799901984	0.822415219946713	0.399779596231507	-0.759420135091221	6.74288786925631	1.72572546312118	19
33	214	lost_3	15.40546155	7.904876151	-1.153989691	0.748573276	71.59667275	82.97483766	96.59090909	4672	1200.262934	64.25318318	86.9849306	53.41854332	33.94197606	11.15844999	1.440454453	0.040576182	0.527490363	0.591484943	0.098442368	0.055244029	0.25482866	0.708684008	0.221000526	0.740267923	0.760977712	22.7	22.2	212	154	609	80	13.8924439894498	2.76258619775022	0.48791128394412	0.77173635653635	0.831052547075093	7.01488445378824	1.02587636097144	0.265625633060591	-0.447957568955725	6.55911851159578	1.01982405891912	18
317	426	lost_3	19.41521714	7.769968095	-1.895762586	0.666231891	78.5193821	47.41907262	86.90580344	5088	1473.814048	63.14465528	87.49687541	57.82570679	32.2937919	9.035266686	0.845234625	0	0.699504518	0.723177723	0.072481572	0.048525799	0.155814906	0.636020963	0.579214418	0.623590958	0.853780259	25.255	24	330	255	762	140	16.9115345252878	3.59828149121216	0.584484759424914	1.24321797364742	1.02144901928584	4.37055819547115	0.70395613002516	0.364686103434795	0.19713595635337	6.60070468220585	1.61359759952742	19
33	214	lost_3	20.12494525	8.777762214	-1.47006635	0.776920537	67.09401709	62.48163483	89.19460398	4944	1330.83547	64.41394214	87.86316031	50.44070513	36.01762821	11.79220085	1.602564103	0.133547009	0.427350427	0.697918998	0.0881629	0.049377191	0.164540911	0.671475131	0.339571231	0.766721838	0.814332538	28.8665	27.9	256	198	689	103	17.9443584449264	2.76449141163434	0.547391701617772	0.912077349790027	0.987024254514548	6.22901177475208	1.02752007036359	0.254010327755114	0.355662092177519	6.65260202368143	1.37100467659625	19.5
285	566	lost_3	21.20008309	8.418619514	-1.566008996	0.791226499	65.86021505	64.94744561	84.74700562	4048	1322.2913	67.32559377	88.84338333	53.54349951	33.99315738	10.97262952	1.368523949	0.122189638	0.024437928	0.669485759	0.099543113	0.048021775	0.182949354	0.787745839	0.390052089	0.756248809	0.820060459	29.65	27.6	424	318	955	136	19.6214168703486	2.71876408263019	0.520214950765547	0.878359898333252	0.718834387741711	6.42349634544926	0.816623907315969	0.367782297241932	-0.315954398678565	6.5523229993305	1.50010734007529	19
121	400	lost_3	23.31233265	7.41306071	-1.727667552	0.826692542	64.34088568	55.52407932	82.43626062	4320	1607.410917	66.61600875	88.14912391	56.90010299	33.83110196	8.084449022	1.132852729	0.051493306	0.514933059	0.722584249	0.086762242	0.046732452	0.143921058	0.82312342	0.147739096	0.809242929	0.814096738	30.5285	30.3	290	210	879	125	18.4932420089069	2.42263749558204	0.460088248056827	0.529376506845553	0.599947305186047	5.56607582592979	0.637182580584247	0.459397006845109	-0.772437518001626	6.7588841440321	1.7364831087435	19.5
350	194	lost_3	21.00381986	4.656604127	-2.219839616	0.781651905	58.06192199	59.13113435	88.77715205	3808	1281.724166	63.62760255	87.28592367	51.18616807	35.90671492	11.6606353	1.206272618	0.040209087	0.201045436	0.719312858	0.085996877	0.047683498	0.147006767	0.806463363	0.268170018	0.761293865	0.815400106	26.477	25.6	354	270	800	133	18.1383571472171	2.73200355307236	0.470732027803505	0.779762430487645	0.625582579680732	5.21462143880071	0.877846493983999	0.351444636355513	-0.911558118376889	6.50413696465007	2.33422474817614	22
129	585	lost_3	20.93390456	7.904866162	-1.879699615	0.747397232	71.34194569	56.25	87.97468354	4128	1270.584761	64.44815543	87.54813949	53.70419193	33.9836541	10.41392038	1.766411811	0.131821777	0.184550488	0.710743802	0.0912764	0.048301194	0.149678604	0.630352449	0.316305474	0.725683473	0.833118254	27.77	26	402	316	881	151	18.8414436814168	3.06752794640896	0.539998670368733	0.931391717807282	1.00745324060226	5.31695798271907	0.872790842642153	0.355802007493064	0.0990251670497317	6.55511489268771	1.68407950331659	20
129	585	lost_3	18.62791912	9.983573435	-1.075181408	0.760249501	72.86764706	70.99779358	90.7330228	4704	1445.007843	62.96810927	87.32159673	49.80392157	36.12745098	12.42647059	1.519607843	0.12254902	0.808823529	0.686649351	0.098077922	0.052571429	0.162701299	0.809252911	0.274972011	0.763443274	0.796958659	28.6405	26.6	376	289	861	153	18.4390889145858	2.6736308180076	0.455568640272791	0.748809915799731	0.621470564065588	6.56870081142382	0.866978263856713	0.356904041813892	-1.00732872846275	6.72326951654368	0.945413829112971	18.5
155	623	lost_2	18.146908	8.885555412	-1.296847409	0.7407281	73.20544554	56.22034248	84.19641015	5328	1484.719472	60.90026008	86.02262876	55.34240924	33.39521452	9.818481848	1.320132013	0.123762376	0.474422442	0.708007072	0.091605624	0.051191378	0.149195925	0.727630588	0.254472699	0.729005742	0.846616034	26.36	25.9	336	238	841	144	18.1934053986603	2.9944403258372	0.511748077671035	0.775770897237064	0.808076198758508	6.03955054867496	0.854780476496744	0.348974556638827	-0.306287246980781	6.7472157818208	1.1384909090709	20
566	285	lost_3	21.23530127	8.251664468	-1.770193279	0.769874248	73.46465817	50.66666667	80.8115942	3408	1263.74044	65.03088186	88.86786086	50.92699884	33.95133256	12.45654693	2.433371958	0.23174971	0.637311703	0.722488038	0.084384515	0.048716833	0.144410613	0.785967252	0.36144958	0.724803102	0.85350622	28.4675	27.7	309	234	795	120	16.5227116418583	3.04339278273443	0.483423327943532	0.943516245223155	0.678955484549613	4.88713187565058	0.823993066111603	0.386692827730595	-0.736024972200441	6.4984982500708	1.58123358286216	17
350	53	lost_3	15.42535762	8.938922819	-0.753940118	0.818520045	65.92442645	69.54760297	89.73666442	5024	1394.224022	67.6645501	87.06520056	47.36842105	35.42510121	14.30499325	2.766531714	0.134952767	1.754385965	0.676730609	0.07206005	0.050041701	0.20116764	0.816562651	0.210156235	0.812830865	0.779415282	24.99	27	382	284	839	137	18	2.18084960669002	0.486000759258666	0.686654716724498	0.624185566959057	7.18709173727454	1.12466857651488	0.241848511109063	-0.532305299121483	6.82196672033623	0.709921173719361	19.5
566	285	lost_2	23.59551269	9.496956192	-1.756686647	0.743403212	74.05209364	51.31926121	81.36543536	3904	1382.245961	67.24473517	89.62529864	50.37916255	37.02604682	11.01219914	1.417738213	0.164853281	0.59347181	0.730324074	0.092361111	0.049074074	0.128240741	0.685375333	0.289293761	0.718834555	0.84627368	31.74	30.2	412	306	1005	158	19	3.09694527914201	0.497700240104423	0.864426772491459	0.849329136436517	5.07853883809113	0.781920091185794	0.421319047489751	-0.544072858519203	6.63007621441191	1.56374105170471	19.5
566	285	lost_2	22.25527134	9.05668031	-1.646312588	0.765101085	69.81032666	56.17918314	84.92753623	4448	1333.374078	66.17500624	88.31869205	50.92202318	36.59114858	11.2223393	1.159114858	0.079030558	0.447839831	0.724463831	0.083605961	0.045438023	0.146492185	0.718048808	0.18419136	0.745795687	0.832322468	30.26	29.4	327	241	916	136	17.2916164657906	2.92655968673116	0.534500903647506	0.660221206112012	0.907416940551586	5.87753813683927	0.845902132046019	0.357969342129506	0.401177498097913	6.60756195824556	1.50552451586085	19.5
155	623	lost_2	3.010864865	5.295523777	1.999631596	0.35103363	25.40540541	100	100	4912	2070.745946	86.27156163	95.97377104	54.05405405	30.81081081	14.59459459	0.540540541	0	0	0.345117845	0.018518519	0.055555556	0.580808081	0.851953299	0.163235294	0.655802469	0.488218052	16.842	18.6	210	149	708	101	14.7648230602334	1.4562977999022	0.524365274403254	0.538484033189472	0.593234662675741	9.91814323449707	0.483276202600542	0.601606409555115	-0.106540658419104	7.1788620576001	1.79249798828904	20
206	100	lost_2	21.7496169	7.875617775	-2.073208338	0.716765796	76.30985915	42.34995773	80.95238095	4560	1567.323944	67.33860532	88.99439252	56.02816901	35.12676056	8.14084507	0.704225352	0	0.929577465	0.748330101	0.092436975	0.047188106	0.112044818	0.629677599	0.300973777	0.690483553	0.864866299	28.1155	27.1	332	234	859	126	19.1833260932509	3.32056460861703	0.516605989125175	0.863998811920479	0.963482811989918	4.50415418252972	0.723465359225996	0.424081350948802	-0.181016358136421	6.75631595545407	1.79982816358636	18
100	90	lost_2	23.7293146	5.603539461	-2.558389786	0.760927592	62.04892226	45.3003876	76.86531008	4240	1586.414144	66.81045643	90.08632271	53.79026399	35.89246791	9.106321143	1.162509082	0.048437878	0.266408331	0.744271988	0.08924612	0.043052476	0.123429416	0.733811721	0.148128305	0.738732293	0.852014364	28.82	26.9	302	218	739	100	17.7482393492988	3.02620148982185	0.473525488226347	0.637992898079595	0.731828652759647	4.38018795372984	0.740990947987895	0.439495382459564	-0.984563857975684	6.78616634600278	2.39238339481517	17.5
206	100	lost_2	14.56100457	8.470705907	-1.021364717	0.652788183	73.97260274	68.02192782	97.07629054	5216	1446.604566	65.93553666	88.63356296	57.99086758	31.68949772	9.04109589	1.278538813	0	2.100456621	0.714162721	0.072320276	0.050796384	0.16272062	0.701737719	0.483887246	0.636701291	0.813577917	22.1355	21.5	149	110	618	79	13.6381816969859	3.38159881269201	0.540322286232948	1.087366236831	0.860445831531538	6.01125790163756	0.99602365132561	0.30215730218686	-0.258442597565194	6.84818114700799	0.798129574238666	18
415	53	lost_2	16.24282661	8.603125454	-1.035989018	0.798232918	72.07382224	57.979111	82.29293175	4464	1246.523555	66.12161185	87.22477121	53.88538125	34.60417678	9.762020398	1.699854298	0.048567266	0.33997086	0.703147985	0.129744042	0.060900265	0.106207708	0.752591993	0.163490151	0.769580429	0.840257065	24.56	24.7	432	239	742	133	15.6843871413581	2.67548275326155	0.454054082681788	0.573897948245156	0.716171835525525	6.08617573686465	0.921187264892432	0.310475586531392	-1.02368667594499	6.53110150033218	0.895041851385821	19.5
227	129	lost_2	18.21945966	6.615531479	-2.067115525	0.695119663	78.53732093	51.48315737	88.91402715	3552	1330.131189	63.71108901	87.7924465	50.74139231	37.47172656	10.60567982	1.130937421	0.050263885	0.477506911	0.754123289	0.07883963	0.052871681	0.114165399	0.719533791	0.364811365	0.657803211	0.842227366	23.781	23.5	365	279	748	138	17.1464281994822	3.27850214274751	0.528080229699995	0.971704466903389	0.801874662899384	4.35941795312172	0.699846921119183	0.427067293050593	-0.369388347864917	6.49262747624154	1.79096117317453	20
119	566	lost_2	16.56468938	8.480315197	-1.238839461	0.712221646	76.07214429	43.34402566	75.82197273	5024	1353.3499	61.13401378	85.72437191	53.86773547	31.34268537	13.22645291	1.482965932	0.080160321	0.320641283	0.777302436	0.074390969	0.051336898	0.096969697	0.761517453	0.414808905	0.647519225	0.883877705	23.613	24	298	229	811	100	14.6969384566991	3.53739084354556	0.556421273856419	0.981298948842808	0.791320107794564	5.04589998513645	0.910598369754745	0.272416662357307	-0.0361309107129698	6.61024039583809	1.01268945681637	17
32	423	lost_2	20.24294992	8.238049166	-1.298103121	0.848607639	64.3781222	76.64616961	91.4552908	4368	1378.889714	66.15339798	87.86198819	50.04483156	35.74996798	12.411938	1.677981299	0.10247214	0.128090175	0.642958673	0.099078705	0.044538036	0.213424585	0.796142815	0.162454879	0.823762119	0.75911601	30.14	29.4	428	333	957	151	21.540659228538	2.35565046770526	0.435622274453454	0.614202459291722	0.643176222352786	7.65479926777966	0.856073926130214	0.375149261762225	-1.1401372677241	6.67044312895453	1.38638028142864	20
344	441	lost_2	17.26398957	8.093760427	-1.286093237	0.75801786	71.55409116	72.89206262	96.75913211	4224	1296.90939	65.64874377	87.16502546	49.06644701	36.60076881	12.41076332	1.729818781	0.192202087	0.247116969	0.681651917	0.100294985	0.053333333	0.164719764	0.789085222	0.37721519	0.720937328	0.781535807	25.18	23	162	113	620	89	15.4919333848297	2.7809404718548	0.525066371995008	0.876271614284064	0.729298916083111	7.04480111429698	0.84460874373878	0.373575201319928	-0.120603859566882	6.57855713689013	1.17863923744824	17
123	628	lost_2	15.05411594	8.188022759	-0.98151196	0.760547973	70.54347826	68.45443015	91.82822975	5088	1317.107246	65.62933262	89.10612189	49.63768116	35.19927536	13.11594203	1.938405797	0.09057971	0.163043478	0.671105765	0.103445313	0.059111608	0.166337314	0.725444075	0.41223313	0.739919887	0.804120744	23.17	21	102	69	520	60	13.6381816969859	2.78046974412598	0.520315690710938	0.962161418370119	0.816634759240629	6.77465834193873	1.07773596024258	0.232073374038992	-0.322174827819448	6.68568878980321	0.863398559541169	16.5
123	628	lost_2	17.35481635	8.005516357	-1.271215483	0.818589639	69.43594228	66.91449814	90.29083752	4352	1269.481417	64.30769909	87.55376633	48.9943157	37.05728028	12.24311325	1.617839965	0.087450809	0.39352864	0.668119733	0.115857793	0.05463528	0.161387194	0.72305755	0.273755656	0.793129488	0.799696979	25.25	24.3	84	73	538	55	14.8323969741913	2.62970618282728	0.499949668466737	0.794916695006464	0.829527257538895	6.56678586372359	0.905269409623456	0.330786023162409	-0.1647936853825	6.55582142557667	1.19990368527884	14
402	300	lost_2	17.1872303	5.665716881	-2.147263238	0.728466091	71.99693956	44.67840735	84.87748851	5200	1375.283856	67.55753559	88.78573304	58.49273145	33.51185922	7.115531752	0.879877582	0	0.344299923	0.715789474	0.097792869	0.058064516	0.128353141	0.733551378	0.411846741	0.682337477	0.845953581	21.82	20.2	196	130	574	64	13.4164078649987	3.18972574839907	0.552703786851511	0.857583558611055	0.860570988355987	4.87594966647524	0.827509643448341	0.307520021729119	0.149679723408876	6.55939464418416	1.90626833522873	17.5
393	321	lost_2	20.21057257	5.852040285	-2.041650509	0.791673584	66.30403664	48.73997709	81.12829324	3952	1576.222159	60.999567	86.04134155	59.94846837	30.17463498	8.159175494	1.631835099	0.085886058	0.057257372	0.741972477	0.092201835	0.045642202	0.120183486	0.72282559	0.153407204	0.765371295	0.841079433	26.08	24.9	393	303	914	138	18.0277563773199	2.76760915376431	0.476675369617521	0.613530819926758	0.765126524831024	5.12445342548842	0.608806005226624	0.514459149106833	-0.775948990223781	6.79024480404021	1.99363350765529	20
199	292	lost_2	17.3311298	7.666561565	-1.196506087	0.848247508	64.28733803	61.39154161	85.15234197	4464	1391.810866	63.18072654	87.07628946	53.33030234	34.14412366	10.77517618	1.636735622	0.113662196	0.340986588	0.673746814	0.103653356	0.050221845	0.172377985	0.731568491	0.218196457	0.829566208	0.804783057	25.1	23.9	273	231	720	100	17.7482393492988	2.39217897867196	0.490619240348358	0.755446062270497	0.793579011819239	6.59005548459192	0.782445047910714	0.402663385231741	-0.403817803160292	6.64636021036258	1.21256083331071	18.5
557	426	lost_2	18.10381575	7.09174612	-1.784315625	0.748800084	72.97522961	47.55011136	77.78396437	4128	1294.294461	63.86719422	87.4859797	52.57445032	35.06818814	10.7709435	1.530754244	0.055663791	0.41747843	0.725247525	0.116061606	0.054455446	0.104235424	0.73035884	0.145541097	0.718127781	0.859672768	24	23.5	367	288	721	128	16.7332005306815	3.01506243484277	0.476923426767862	0.572922205888374	0.778117828481008	4.92425929658461	0.827957077993781	0.352014489299371	-0.589812483487651	6.51423693520023	1.5903661861327	23
402	300	lost_2	17.66134092	4.716800438	-1.986594355	0.790684256	66.70113754	44	78.75862069	3792	1444.213719	64.70895995	86.91331811	57.63529817	32.85074112	8.376421923	1.034126163	0.103412616	0.310237849	0.699690402	0.09628483	0.055108359	0.148916409	0.657877314	0.234725644	0.75968407	0.844216631	22.23	21.1	237	166	568	91	14.9331845230681	2.74976671665071	0.526139741893729	0.629579786047805	0.951192513637487	5.12263402069677	0.591629373003065	0.483729604318829	0.0844749694425555	6.57751852357766	1.99751047367569	19
402	199	lost_2	13.4556875	7.29721842	-1.053141665	0.716082894	72.58928571	57.28328865	90.70598749	5248	1507.028571	68.59477496	90.63056914	60.625	29.19642857	8.839285714	1.25	0.089285714	0.982142857	0.674478331	0.071910112	0.050722311	0.202889246	0.661181777	0.366898892	0.684711768	0.83210424	20.48	14.7	253	197	670	88	12	2.97470925049827	0.534569291112013	1.00113166017263	0.859100261319946	6.52896207984087	0.971190982248085	0.308739898742545	-0.459102395396634	6.84758236138199	0.894220304718623	20
53	231	lost_2	20.75200165	8.502242841	-1.569979655	0.79040024	71.92331478	58.96907216	84.72164948	4432	1272.55906	65.71130878	87.89551713	52.73139559	34.81756339	10.96681097	1.443001443	0.041228613	0.288600289	0.696307588	0.10653794	0.049288618	0.147865854	0.764581556	0.343854188	0.761629187	0.830589994	28.67	26.4	304	242	777	139	18.7082869338697	2.82028449061438	0.496685369222811	0.904064908621057	0.739445595699914	5.49601542665229	0.957893505563118	0.283981650216699	-0.480629002320645	6.58140620639639	1.45544849780291	19
53	231	lost_2	15.26987616	8.365803303	-0.960621077	0.740133556	73.43653251	64.38525859	95.35459895	4704	1356.874303	66.40758764	87.26156272	49.56656347	36.56346749	12.0123839	1.73374613	0.123839009	0.216718266	0.689251701	0.085442177	0.056598639	0.168707483	0.807236733	0.247787611	0.699376325	0.798682329	23.47	23	308	239	792	106	16.4620776331543	2.79086841520699	0.548927179141277	0.662242467680834	0.732196577429859	7.29632072143214	0.913947572347561	0.304273935423949	0.0981205651511153	6.64575021522435	0.84392988024692	20
33	214	lost_2	17.33016898	6.539320401	-1.71151675	0.781763585	66.91196511	53.10796074	84.56924755	3792	1201.273371	68.33704219	88.73876	48.78713546	36.24965931	12.64649768	2.262196784	0.054510766	0.327064595	0.705319865	0.116902357	0.057912458	0.11986532	0.779273246	0.328128444	0.732773326	0.835061457	23.426	23.9	187	126	643	91	15.9059737205869	2.84710200098275	0.511524765773858	0.733981930976506	0.699283742124754	5.75300405179763	0.947378252864187	0.315129331505721	-0.473959067286848	6.49153688770786	1.58351459952767	16.5
129	585	lost_2	17.60171053	6.743947472	-1.710869394	0.789002617	71.41382869	66.4516129	89.41935484	4560	1379.772962	68.15168287	89.24158564	53.79256966	35.24251806	9.365325077	1.393188854	0.206398349	0.386996904	0.664576074	0.111730546	0.054123113	0.169570267	0.750816689	0.291922054	0.748785442	0.814507633	24.1525	23.6	398	318	870	134	17.8044938147649	2.82866424854559	0.482082532353123	0.869203896102635	0.733889112196114	5.81655035738538	0.820902323665855	0.374468867634772	-0.753697864234872	6.61923487496196	1.58580704937316	19
214	585	lost_2	12.98651395	5.054984109	-1.390686497	0.817470455	57.76724592	70.38988409	91.51738672	5456	1708.073723	66.97578517	89.50263162	53.50184308	36.96682464	8.32016851	1.158504476	0.052659294	3.844128489	0.655731922	0.091358025	0.067372134	0.185537919	0.678211836	0.304051643	0.783608181	0.767989298	18.4	16.4	152	133	351	46	12.9228479833201	2.40922961794844	0.540289195709113	0.912869809994832	0.89090695193157	6.96597178504191	0.823829625590146	0.40758957964551	-0.191049112149886	6.96241855215712	1.47834213620069	12
285	566	lost_2	18.8303048	8.665914232	-1.239890707	0.818012068	68.71017737	56.32104719	84.08542887	4400	1376.052351	67.29933263	88.89193686	52.64336146	35.78439814	10.10848975	1.44653005	0.017220596	0.137764767	0.678853755	0.098814229	0.052173913	0.170158103	0.734790673	0.236011316	0.780068855	0.827727178	27.13	26	397	287	934	161	20.3960780543711	2.62914518941043	0.487160587486303	0.771040236952651	0.790058919954708	6.21827116729401	0.808229047362194	0.362122642007455	-0.398444299265943	6.61011737449406	1.1544697661572	20.5
344	40	lost_2	20.72394548	8.362263349	-1.655850556	0.768583493	69.91669822	57.68137905	85.79276378	4752	1412.437713	63.17649658	86.74511721	51.34418781	35.38432412	11.66224915	1.552442257	0.056796668	0.075728891	0.705657978	0.099491418	0.052924348	0.141926256	0.774132374	0.362614913	0.745479643	0.832311199	28.5195	27.2	358	275	860	136	18.2756668824971	2.90210978617281	0.505648028771002	0.8709025686034	0.723881821846633	5.64465190157905	0.851813349273184	0.358719541756849	-0.487082816569533	6.69810506487778	1.51302534774678	22
100	90	lost_2	25.10862808	6.336041781	-2.856753468	0.707399131	70.99855282	38.73769543	79.44412276	4096	1428.260492	68.9330934	91.03610395	50.91172214	37.85817656	10.33285094	0.810419682	0.08683068	0.17366136	0.75943986	0.090272568	0.041510378	0.108777194	0.7127138	0.331807167	0.683586055	0.861329357	30.26	27.2	397	322	841	147	20.9284495364563	3.33511130698812	0.535932480821978	0.802069465196126	0.860445831531538	3.85387403919744	0.78097181767334	0.392835241604962	-0.0567905577425939	6.62479547849902	2.43938954456236	20
227	129	lost_2	19.34566953	6.812674368	-2.099035141	0.726734415	75.37195869	40.93137255	76.2780112	4448	1384.838789	63.30767644	88.30292392	59.19831962	30.94696307	8.856992823	0.997724488	0	0.157535445	0.73694997	0.105846896	0.048704039	0.108499096	0.743826026	0.41525661	0.678469286	0.872369896	24.74	24.5	229	163	663	102	15.4919333848297	3.30904937104299	0.522910875771388	1.01904599699915	0.788780341413248	4.17576038464852	0.68524198718409	0.434919709948584	-0.261150600056184	6.575194291743	1.81499357350884	18.5
33	629	lost_3	11.55911461	8.246594358	-0.374117328	0.73590844	60.33959976	87.19660194	99.51456311	4352	1231.45664	69.98432046	90.86804762	48.63553669	37.11340206	12.43177683	1.697998787	0.121285628	0.242571255	0.653146853	0.087024087	0.061849262	0.197979798	0.794562807	0.186054838	0.715058656	0.748548624	20.462	20.3	237	195	569	86	12.8840987267251	2.63206199528051	0.460564310384554	0.671962964009178	0.627457592989359	7.76240003929197	1.0448118634472	0.28054079437097	-1.16416014140949	6.68488714911096	0.271021112521539	15.5
566	285	lost_2	20.18410091	8.755165429	-1.524066332	0.770004134	70.54929325	57.83822477	84.6277738	4784	1308.676329	63.73625412	86.54845265	53.1758812	34.1563786	11.32581857	1.324029343	0.017892288	0.322061192	0.704376101	0.089147812	0.045928736	0.160547351	0.791480275	0.307407407	0.73693274	0.836236522	28.17	27.4	374	282	917	133	20.6155281280883	2.94790550425213	0.510989085010629	0.839814108002479	0.694977255742949	5.83414283507012	0.923040730412261	0.294943831227118	-0.42420052915157	6.5674710181603	1.37010809266346	19.5
67	452	lost_3	19.80130524	6.97939224	-1.988866148	0.765567689	69.80744949	55.95895817	87.89265983	4304	1502.467172	59.07438439	86.30720179	56.42361111	33.85416667	8.585858586	1.089015152	0.047348485	0.220959596	0.720107018	0.086025931	0.053097345	0.140769706	0.786475577	0.231242703	0.731557952	0.827804133	25.77	25.1	299	229	751	120	17.7482393492988	2.95286486399226	0.482102611484319	0.728871411841623	0.672914784352373	5.39812005053611	0.705366386355347	0.470490064276452	-0.724668122619402	6.75307456391101	1.78767751337052	19
46	426	lost_2	10.55112903	10.19866676	0.054129749	0.46401949	50	63.93442623	90.16393443	5216	1401.548387	69.72933161	86.33769103	50	35.48387097	12.90322581	1.612903226	0	0	0.714285714	0.02020202	0.034632035	0.230880231	0.747009409	0.316666667	0.344867544	0.873380925	23.01	20.2	248	198	670	87	14.3178210632764	3.44945199705692	0.613102261453993	0.597222692134182	0.652046680077431	7.12879177210276	1.38280281457625	0.129959996296161	-0.22350369990993	6.86481797690051	0.0705632046681551	17
210	100	lost_2	17.65482195	8.218761482	-1.345613835	0.785721411	71.34146341	55.76969993	85.3134911	4384	1435.925854	62.92246899	87.95752753	54.12195122	34.26829268	10.07317073	1.463414634	0.073170732	0.365853659	0.715590484	0.10046729	0.050127443	0.133814783	0.802522379	0.263157895	0.74704442	0.838692066	25.27	24	382	319	901	133	17.6351920885484	2.81963934466804	0.489554756896509	0.750120704286983	0.640235136492836	6.03518996635566	0.802833308352363	0.392776270307253	-0.71284050335008	6.68850151823898	1.20335861555062	18
33	629	lost_3	12.41744265	5.072542816	-0.954655665	0.83678337	62.22547584	99.95117188	100	4368	1152.874573	67.52844758	87.55215389	45.33918985	35.5295266	15.8613958	2.977061981	0.292825769	0.048804295	0.534677816	0.072552878	0.043531727	0.34923758	0.819362347	0.224534598	0.797535575	0.560805275	18.446	21.3	243	182	639	101	17.7200451466693	2.05197834296564	0.466523383122433	0.701092535975102	0.586986164232173	9.78279740156158	0.994236213381911	0.274252915968898	-1.05002332188037	6.45593564728737	1.11817894302683	15.5
566	285	lost_3	17.64292146	8.17420858	-0.989395985	0.882991482	66.18468616	71.76199869	88.29717291	4144	1331.091686	63.89592229	86.11691559	47.91324351	35.5570161	13.83503122	2.497535327	0.197173842	0.164311535	0.673838295	0.095294233	0.054425779	0.176441694	0.798813718	0.178841714	0.853483309	0.767610734	27.01	26.1	130	104	533	65	16.4924225024706	2.18640004985364	0.46814694487949	0.585270082953161	0.637862515750847	7.31331317803361	0.949249447194993	0.324200556118072	-0.827034149537104	6.64614638180293	1.04466937274568	17.5
33	629	lost_3	19.06014919	8.6376015	-1.311745927	0.807389884	71.12768758	68.30553117	87.97190518	4016	1337.892058	64.5771019	87.36290839	51.29442738	35.32250987	11.54014919	1.711276876	0.087757789	0.263273366	0.697933227	0.087213264	0.049738814	0.165114695	0.79820613	0.306541726	0.768803838	0.812997626	27.9	24.2	370	288	743	139	17.4355957741627	2.73177248778151	0.508776768337549	0.818388273987354	0.712852352173997	6.35847481161953	0.808171532535018	0.395863833833508	-0.0751020488535133	6.59888802776619	1.22278445753415	18.5
566	285	lost_3	19.9896961	6.16316381	-2.164961218	0.773978007	64.56422018	47.1026965	79.63281698	3808	1296.229358	62.99570384	86.86238844	50.4587156	35.37844037	12.2706422	1.662844037	0.229357798	0.458715596	0.733216834	0.092908111	0.051550896	0.122324159	0.772615837	0.369387755	0.731413329	0.850652996	25.647	23.5	281	220	781	119	16.9115345252878	2.99279430900288	0.515965228479594	0.824597457551259	0.723798926498237	4.76047023727699	0.880766804551579	0.364968377309473	-0.422823572794806	6.57794391411846	1.98104974314964	16
210	100	lost_2	16.45828095	9.089606885	-0.918583449	0.800926743	65.75316213	63.88729155	89.82173663	4864	1330.814872	63.03996203	88.01000894	53.00881564	33.88271368	11.53698735	1.513990034	0.057493292	0.498275201	0.660707965	0.105663717	0.057522124	0.176106195	0.737234123	0.176485489	0.811128787	0.803701391	26.0215	25.5	305	235	773	102	17.6635217326557	2.48935347329382	0.464324503984013	0.640232738150745	0.760339471552017	7.10149859888742	1.01283302720636	0.28442676902731	-0.776891274754056	6.68233099214183	0.850895954760711	16
408	358	lost_2	21.34074267	8.412568055	-1.777109943	0.754358372	71.98211624	53.11801242	83.70186335	4208	1401.98311	65.90309943	87.47441705	52.50869349	34.7242921	10.8544461	1.73869846	0.173869846	0.968703428	0.732463604	0.086972963	0.048213273	0.132350161	0.688095113	0.270969979	0.72659671	0.845387589	29.07	28.6	360	282	850	133	17.606816861659	3.00526787108903	0.54281542719418	0.826579556364661	0.923665973715607	5.21583827778431	0.722499377162361	0.428868591005467	0.302421748731932	6.62449247927727	1.60202316098082	17
566	153	lost_3	19.79587449	7.374195583	-1.779066945	0.771790159	67.21921516	62.00304517	88.14075453	5376	1446.192152	64.52313761	88.60691508	57.4255751	32.61163735	8.930987821	0.964140731	0.067658999	0.304465494	0.703850932	0.089440994	0.047867495	0.15884058	0.710920864	0.400385596	0.745241101	0.818912396	27.0245	26.4	291	212	763	115	17.0293863659264	2.8214767702393	0.547289184983588	0.962250879448806	0.8868479040963	5.90914118887	0.858618284221807	0.300548636508514	0.127425948524411	6.65290899952251	1.66918570929304	18
582	344	lost_3	18.73365148	7.734423738	-1.578722786	0.773827617	71.98275862	45.40973506	73.75231054	3408	1168.906404	60.57702033	85.43794882	48.95320197	33.43596059	14.47044335	2.89408867	0.246305419	0.862068966	0.77178796	0.09703504	0.051392633	0.079784367	0.806614563	0.205627911	0.739731792	0.856940548	25.14	23.7	258	186	769	92	16.9410743460974	2.59957749143971	0.455086943341599	0.707338153926395	0.608315500377888	5.1352622182319	0.922716911083784	0.325917549893178	-1.18310554134112	6.41524945834497	1.41686135593534	17
582	344	lost_3	17.17149807	6.714026592	-1.555312315	0.796431673	66.60833042	78.64145658	96.49859944	3968	1274.517326	61.83512683	86.01816496	48.40742037	36.19180959	13.12565628	2.065103255	0.210010501	0.245012251	0.661212522	0.095715502	0.053343422	0.189728554	0.803207137	0.343877734	0.750375917	0.762920716	24.03	22.8	204	151	639	82	16.7630546142402	2.66259166396201	0.506515601931471	0.88900518333697	0.659195577199969	7.0982500702638	0.904957350376248	0.347173257894408	-0.500846542501037	6.55684197132206	1.49853035702528	18
129	33	lost_3	18.50116699	8.889889707	-1.352863698	0.739135665	72.14145383	43.55345912	77.83018868	4192	1394.036935	63.39570396	87.18944344	51.82711198	35.04911591	11.19842829	1.807465619	0.117878193	0.432220039	0.757616944	0.085173859	0.053460188	0.103749009	0.756261133	0.332433933	0.693953951	0.87430649	25.97	26.3	361	271	850	123	16.3707055437449	3.24176717084987	0.531091624863356	0.814666572285865	0.781700620442379	5.41515460259446	0.705492044604331	0.433167558332772	-0.202310420855124	6.59978711818572	1.1599369154631	17.5
81	167	lost_3	19.69380491	7.934377479	-1.828813539	0.689560732	75.72732459	40.79885877	78.80171184	5120	1427.235596	65.16948421	88.79079628	54.79178551	33.85624643	10.06845408	1.22646891	0.057045066	0.285225328	0.73963964	0.088963964	0.046396396	0.125	0.590983211	0.457550425	0.654433333	0.866661026	25.79	23.9	391	305	897	148	18.3030052177231	3.47368554564169	0.538658862360957	0.991761114381886	1.03163094273097	4.50392125819269	0.834130355520047	0.324277305447201	-0.136306135809168	6.62045478332067	1.57193876530328	20
350	194	lost_3	8.511849315	4.77080988	-0.610951305	0.838197518	60.44520548	86.71808055	97.0865467	5008	1947.520548	73.56596726	90.30308998	53.93835616	34.24657534	10.70205479	1.113013699	0	2.311643836	0.604216074	0.070619236	0.067457181	0.25770751	0.676572774	0.334627232	0.804037583	0.6895972	14.93	16.2	152	120	333	50	12.9614813968157	2.07827831726167	0.566054722619642	0.942531041398637	0.903201378431189	8.68372193014032	0.711021361845057	0.462321850978392	0.0706957449079977	7.06639669719006	0.824155943653432	15
408	210	lost_3	20.58836391	5.204878804	-2.80995414	0.720004459	65.48165138	41.52963671	86.08030593	3680	1516.360856	63.01462136	87.67449834	58.98318043	32.45412844	8.027522936	0.535168196	0	0.267584098	0.754260583	0.069635331	0.041414697	0.13468939	0.673125867	0.240265636	0.690633625	0.850145129	25.19	22.9	332	268	788	124	20.1494416796099	3.24412560021957	0.512528778704182	0.783248416532073	0.865826135549164	3.9933022324888	0.625823385628885	0.483287755721639	-0.431658910432717	6.66124616639907	2.42900116276615	19
408	210	lost_3	20.11197725	6.201726204	-2.244581754	0.746741241	72.8783902	46.47702407	82.62582057	3728	1540.899388	65.88509966	88.96146369	57.96150481	33.07086614	8.092738408	0.874890639	0	0.437445319	0.754640495	0.072541071	0.047578408	0.125240026	0.679765967	0.261898112	0.70959812	0.849831584	25.53	22.5	314	241	773	108	16.3707055437449	3.08211134678811	0.527287402656274	0.673463219485667	0.905446747743897	4.75205817409678	0.621129911532201	0.467999576791727	0.0268113460009173	6.65350095718895	2.01953995346628	18.5
408	210	lost_3	10.70183333	10.61657133	0.333489967	0.754440951	44.23220974	79.97752388	91.42161453	4400	1401.237453	66.89688943	87.1046031	35.63670412	43.38951311	18.78277154	2.02247191	0.168539326	0.617977528	0.695123177	0.064555053	0.084464555	0.155857215	0.834054293	0.105574318	0.908582842	0.707908091	26.79	27.1	368	295	760	127	19.1049731745428	1.61583407842513	0.466957817152685	0.461470625283994	0.567523122876945	8.31911754935582	0.927534618760939	0.352990561095935	-0.897828806839307	6.77027246106359	0.335467845961172	20
81	493	lost_3	20.07029558	9.737852422	-1.412461434	0.696165585	76.17793386	42.4765808	74.70725995	4672	1577.936201	64.65749522	88.74796729	54.22885572	33.91864208	10.18437226	1.551068188	0.11706175	1.609599064	0.743803419	0.080555556	0.047008547	0.128632479	0.793075989	0.312165704	0.67551034	0.883417675	28.04	26.7	366	279	830	157	18.411952639522	3.40926266661869	0.519705526235771	0.822043452622792	0.71147993225389	5.03500626216095	0.735485011404039	0.421140878059165	-0.228697517319569	6.7802995789863	1.1899207522759	22.5
285	566	lost_3	21.67547332	7.644882731	-1.646780706	0.8283997	65.80608147	66.94720735	90.05355777	4368	1267.543316	65.51639231	89.09979264	50.52591318	35.30311723	12.50717154	1.568177472	0.095620578	0.286861733	0.659499781	0.094632149	0.047535469	0.198332602	0.82841456	0.20170907	0.798237405	0.781714356	29.85	28.6	350	275	834	130	19.4935886896179	2.40390043512621	0.473362731950879	0.620148245986393	0.610676397120439	6.92897622668746	0.896468533190095	0.339543897717546	-0.522658174767986	6.53542250393686	1.65084322683823	18.5
566	321	lost_3	22.55222892	7.355409951	-2.093286934	0.763790917	64.14457831	46.0592914	82.83923837	4336	1123.624096	65.95113917	88.64946473	47.61445783	37.20481928	13.44578313	1.662650602	0.072289157	0.120481928	0.728722857	0.108675517	0.052896985	0.109704641	0.723972306	0.355802453	0.723408742	0.846270005	28.95	27.7	307	228	762	120	16.7630546142402	3.04149299999194	0.528938312093197	0.936817735207868	0.846536480607894	5.13965016902902	1.00632428073658	0.260278934849156	-0.0596822604159489	6.36948885819051	1.90254004493684	17.5
408	210	lost_3	18.21928208	5.309497139	-2.635128313	0.683015256	73.73784159	34.47636701	79.24003707	4112	1684.350162	63.26545877	86.55018875	62.20472441	30.15284854	6.901343214	0.741083835	0	0.880037054	0.764593301	0.06937799	0.053349282	0.112679426	0.658067285	0.305341835	0.646783512	0.866340401	22.24	22.1	359	270	801	132	16.9705627484771	3.46560231561557	0.536170708823225	0.943238563673051	0.945975213734483	3.83873241318016	0.560305187375594	0.516647488212478	-0.0220973397761374	6.77470722336004	2.22532755144201	19
415	350	lost_3	18.79469551	8.411594231	-1.500092596	0.740335235	70.91346154	41.68336673	70.54108216	4160	1454.903846	60.60934505	85.09858348	53.96634615	32.69230769	11.77884615	1.442307692	0.120192308	0.480769231	0.747663551	0.109273904	0.050323508	0.092739037	0.762904288	0.266386555	0.720071363	0.878096496	25.7225	25	391	314	812	133	17.3781471969828	2.99554758566777	0.473703979295087	0.747052492131577	0.710031305647857	5.19750209812367	0.771587805113585	0.422990769943789	-0.809160038156404	6.71304415659012	1.31371873735892	18
441	52	lost_3	19.23224145	8.110253213	-1.514044331	0.787010295	70.74934268	62.98487837	83.2127986	4288	1345.949167	64.19548253	86.43119094	50.32865907	34.90359334	12.92725679	1.730937774	0.109553024	0.438212095	0.705282842	0.105095839	0.054230949	0.135390369	0.768057795	0.245615102	0.759875295	0.828234395	27.0485	26.2	244	175	675	118	17.606816861659	2.74025134723076	0.469656749126423	0.786442840262406	0.70651936279199	6.0623540600991	0.930857214614572	0.32599608808867	-0.769587024183097	6.63388815280149	1.41540312254515	20
402	300	lost_3	19.39907039	3.560570397	-1.471004633	0.76863262	58.14078452	52.79569892	83.76344086	3856	1521.943041	65.95601652	88.70360014	59.161741	32.18699624	7.73777539	0.913487372	0	0.214938205	0.732387354	0.070699527	0.050286283	0.146626836	0.677227233	0.343666669	0.759952431	0.821387145	24	22.7	254	198	647	94	15.8745078663875	2.7488589841969	0.530542904014369	0.765152504406801	0.896242432604036	5.53580719407748	0.648904296487548	0.495991173412501	-0.172971140507016	6.67231514665122	2.12701246466243	18
566	321	lost_3	15.63003266	8.630402	-0.933954698	0.776395526	69.46440235	77.71969944	96.73309376	4208	1183.989549	68.50688039	88.36909606	47.093403	35.43435663	15.08817766	2.253429131	0.130633573	1.371652515	0.665830141	0.098005547	0.05151235	0.184651961	0.782787701	0.177278142	0.779133025	0.757151385	24.91	28.7	369	275	841	128	19.3390796058137	2.46965699824895	0.490234620360496	0.568950454784949	0.692973404251563	7.59347714357527	1.04352420192346	0.24989491924893	-0.531183275059497	6.48048212385118	0.866657218445686	19
402	300	lost_3	21.83762485	5.649166758	-1.716528398	0.825184268	56.55704425	65.63769293	89.07392364	3712	1420.310191	68.49052548	90.60094494	56.67884693	33.41453512	8.363784003	1.461632156	0.081201786	0.609013398	0.698817443	0.078898744	0.049334812	0.172949002	0.779141361	0.177282609	0.810518218	0.790039116	28.459	25	335	261	792	117	19.5703857907809	2.50458205834826	0.44464418358953	0.628097619005199	0.675895113904517	6.43659319283113	0.690211426303564	0.456193197417656	-1.05487538215469	6.59396561639126	1.97253207006444	19.5
53	66	lost_3	22.59854421	8.780864657	-1.701800188	0.781403083	70.71966134	63.77322983	84.68595625	4608	1452.730009	66.87898089	88.50187664	56.96142992	32.76105362	9.148635936	1.03480715	0.094073377	0.682031985	0.710971411	0.080526867	0.046549918	0.161951804	0.744974289	0.243589744	0.765003921	0.827456614	30.9845	30.2	420	316	957	138	18.0277563773199	2.77148360377614	0.47567575195715	0.785602874867449	0.767054417235179	5.54488114300027	0.822600822999832	0.369353760259845	-0.530355183548498	6.71859476445694	1.58057584121911	18.5
415	53	lost_3	14.69410954	7.464981284	-1.111139535	0.796923673	71.08792846	54.23033917	85.53857622	4640	1474.90313	63.00426409	87.42153871	55.2533532	33.53204173	9.724292101	1.453055142	0.037257824	0.670640835	0.720182919	0.096897788	0.053639847	0.129279446	0.726896659	0.236287285	0.744240954	0.841705367	21.63	20.9	195	146	595	75	14.422205101856	2.82154768699733	0.508276670721764	0.759111347563715	0.792989479123147	6.15067365660055	0.817685612567569	0.377781315531895	-0.41496299961745	6.69824558579888	0.977960101304636	16
350	231	lost_3	10.97871687	8.659528994	-0.31822953	0.647419597	58.73991548	88.85044214	99.69242599	4624	1331.454476	62.69580031	86.45128825	32.23203995	45.10180561	19.97694967	2.573953131	0.115251633	0.384172109	0.683863123	0.063574779	0.070870245	0.181691853	0.721667044	0.308712199	0.680076759	0.751607028	20.34	22.1	220	168	585	92	16.1864140562386	2.95074991400491	0.547448341855193	0.872590900708918	0.830955880898619	7.88469382855162	0.946797505805756	0.346424140991674	0.0222741274846623	6.74216735446253	0.225694893072133	18.5
53	194	lost_3	17.88792673	8.471172553	-1.27957123	0.777537549	71.02970297	66.13190731	87.48266984	4080	1341.772673	63.68427639	86.18573449	50.71287129	36.2970297	11.44554455	1.504950495	0.03960396	0.475247525	0.676298113	0.10981981	0.051604649	0.162277428	0.75608763	0.269355985	0.762752098	0.813232692	26.34	26.3	365	270	834	131	16.4924225024706	2.71861852987873	0.496132928760025	0.826962522125398	0.728369944465036	6.47832591569767	0.827818927060743	0.36221476092414	-0.587566551928757	6.57362146845021	1.18524310486478	23
402	300	lost_3	13.93511863	5.169665421	-1.815923654	0.734939602	71.1444522	79.05759162	96.7539267	4640	1375.486392	66.19707449	88.77240405	54.08234473	33.42637823	11.13049546	1.290997906	0.069783671	0.697836706	0.669919757	0.089568423	0.063977445	0.176534374	0.666545065	0.476123228	0.699157751	0.767090206	19.075	18.7	318	254	681	93	13.1529464379659	2.80756027771444	0.58747736296814	1.15760501208314	0.9818618385496	7.11167464314841	0.993359009623409	0.276986694621988	0.270009605761675	6.65000735553732	1.69611896343878	17.5
415	53	lost_3	19.09840132	7.807100011	-1.763124078	0.686974328	79.38257993	47.68211921	81.12582781	3984	1769.966924	64.76105048	88.06896895	60.08820287	31.53252481	7.717750827	0.661521499	0	0.220507166	0.773144287	0.058381985	0.040867389	0.127606339	0.713580292	0.508927569	0.635998386	0.856793999	25.515	21.1	156	112	547	71	14.2126704035519	3.37011204413147	0.563160767454552	1.148863553256	0.860104066378017	4.46966720685109	0.51887167681422	0.531871008883496	-0.0692368123095233	6.85737366541362	1.51744858423326	17
231	53	lost_3	21.89449153	6.680629707	-2.32884646	0.751468692	70.23928215	53.16708229	88.02992519	4208	1674.767697	66.89733015	89.55918352	56.58025922	34.24725823	8.175473579	0.997008973	0	0.299102692	0.715032953	0.066115702	0.041008474	0.177842871	0.768261271	0.358221097	0.71385223	0.834123315	27.98	26.5	332	252	889	114	18.7082869338697	3.08886622047637	0.516690419884093	0.913244893771654	0.746655699770651	4.78463876170396	0.648608786557814	0.497279550169671	-0.34120834369154	6.81486666086921	2.07322420013025	18
292	300	lost_3	15.42975426	8.51396669	-1.012953006	0.724910591	72.96890672	80.03010537	99.6487707	4176	1412.19659	62.72507742	87.32975369	56.31895687	32.69809428	9.829488465	1.10330993	0.050150451	0.200601805	0.699868938	0.070773263	0.048165138	0.181192661	0.779787068	0.224444444	0.714810172	0.772037108	23.3835	26.2	358	266	893	130	19.723082923316	2.75233976663493	0.465924741777038	0.747262431144508	0.671384873228464	6.58420314540795	0.870520882001116	0.381421722488804	-0.93485141305478	6.73042241498214	0.833354673228047	19.5
73	56	lost_3	16.42025227	7.186219163	-1.275287619	0.817170551	60.44399596	68.5397039	87.31493943	3728	1354.602085	63.28356549	86.82847176	51.83316515	35.31786075	11.13353515	1.547258661	0.168180289	0.639085099	0.684854369	0.087961165	0.056893204	0.170291262	0.697779015	0.341235293	0.794034458	0.794287541	24.15	22.9	187	130	544	62	16.062378404209	2.49929269954521	0.512826039705474	0.843179748926645	0.825516390509601	6.86340481903843	0.849718381582981	0.381762142668673	-0.461978470744264	6.60244927226996	1.28996556557766	20
210	100	lost_3	16.9419103	5.926440995	-1.714975944	0.790921978	57.39202658	69.68814969	90.14553015	3744	1287.740864	66.82644927	88.18193545	52.99003322	36.29568106	9.634551495	1.03820598	0.041528239	0.456810631	0.679714483	0.083813032	0.054340318	0.182132167	0.640665313	0.516272606	0.751268501	0.789668757	23.4265	21.1	244	198	619	90	16.2788205960997	2.61526006125586	0.559118219162996	1.28367227554388	0.980539189935823	6.97187697897776	0.749943627881456	0.384705292313688	-0.0420662005152855	6.4218502544985	1.73318557070924	16.5
227	629	lost_3	14.92416244	8.68231485	-0.852519562	0.768934458	70.05076142	65.82013744	86.73438901	4752	1354.959689	61.22492155	85.51003138	53.8071066	32.36787101	11.88414452	1.911018214	0.02985966	0.209017617	0.699344582	0.105982429	0.055780226	0.138892763	0.700020884	0.28999278	0.754261682	0.834073589	24.002	22.6	217	155	642	97	15.3622914957372	2.75724491059463	0.513604158861667	0.877892328819429	0.863549048983322	6.44899086059207	0.964225173390531	0.314614434143398	-0.203775245037437	6.70488682997237	0.717794623837516	18.5
300	62	lost_3	20.19003254	7.150117355	-1.931765675	0.76507537	66.31955744	51.88802083	81.90104167	3584	1321.486495	63.53661035	87.99486226	53.01008786	33.71298405	11.25935568	1.919947934	0.097624471	0.227790433	0.732331192	0.095526731	0.047520912	0.124621166	0.654081514	0.394132755	0.730251781	0.844201066	26.86	25.3	244	168	701	111	17.1755640373177	2.94886915884717	0.538934307685083	0.921047278373917	0.933728236694168	5.20103655534164	0.804822525156944	0.398464376627662	-0.128880851743985	6.5493009587491	1.77329021880969	18
121	628	lost_3	19.99687803	7.24466542	-1.70663758	0.805319567	64.03326403	64.99133449	91.54246101	4480	1428.224532	69.47278119	90.35580088	48.89119889	36.27858628	12.61261261	2.044352044	0.173250173	0.138600139	0.687281654	0.083278255	0.050042489	0.179397602	0.727117019	0.221688003	0.775247257	0.801033796	27.08	26.1	309	239	659	101	18.1659021245849	2.71774989596173	0.510982589722977	0.572882029740853	0.778836647828028	6.305344215822	0.872254391791752	0.359452361415854	-0.424150940951484	6.68235143099594	1.65173852992442	17
415	231	lost_3	12.43166399	8.880029113	-0.414772062	0.778392134	61.5755627	64.15929204	87.85197104	4720	1181.646302	71.99503663	90.18971842	54.34083601	32.8778135	10.4903537	2.13022508	0.160771704	0.522508039	0.692051879	0.126039242	0.065846358	0.116062521	0.759014977	0.212191491	0.801023292	0.815310127	22.15	21.6	309	224	712	131	16.8226038412607	2.3838529510018	0.451694208508367	0.730485437910983	0.692448281101195	7.19513109679038	1.211747146479	0.207038611638756	-1.20431123492044	6.71252583943368	0.347464352068205	17.5
83	32	lost_3	19.97820333	7.59465365	-1.750236513	0.786843872	70.78478002	51.46866453	81.2224997	4928	1428.89132	61.6517167	87.0459257	57.34839477	32.55648038	8.894173603	1.117717004	0.083234245	0.178359096	0.716209061	0.099992436	0.048710385	0.135088117	0.783880309	0.212077666	0.751073273	0.844167366	26.61	25.6	270	205	719	114	17.6635217326557	2.842251130882	0.451238536696502	0.732359121606333	0.662360719698866	5.22077684640897	0.781501872038705	0.397514427353844	-1.07239509932351	6.65635737018826	1.59610768218872	19
344	441	lost_3	15.77787771	8.717446967	-0.675789487	0.879504452	65.21222915	75.7719715	95.54631829	4336	1358.223805	66.52482071	86.60482323	51.32086673	33.9269813	12.73374889	1.95903829	0.059364797	0.831107153	0.675577026	0.094041868	0.049382716	0.18099839	0.833730865	0.149249924	0.857925183	0.71814392	25.45	24.3	376	295	677	146	18.2208671582886	1.80337150720532	0.459846968023059	0.576374851116875	0.561464892045798	7.39936442000257	0.929126281513982	0.335893730994751	-1.0458162643949	6.69095507664655	0.674465387494335	21
557	46	lost_3	7.309791411	6.563350899	0.139264139	0.711460965	49.69325153	94.96314496	99.38574939	5424	1718.125153	82.16803592	94.6421838	57.66871166	29.69325153	10.06134969	2.45398773	0.122699387	1.226993865	0.594068582	0.06858202	0.0562249	0.281124498	0.767900256	0.308613754	0.740198537	0.670563549	16.517	14.1	196	149	450	63	12.1243556529821	2.04947566904318	0.550423880295904	0.772770077060441	0.777167437557699	8.86009190132924	0.890534671980827	0.38631501914527	0.0954533840955554	7.03767405859621	0.269378167135541	17
211	123	lost_3	21.83446753	5.842395652	-2.664544089	0.696905445	65.28138528	62.21837088	100	4112	1383.328139	61.466668	85.72086642	57.22943723	32.38095238	9.350649351	0.952380952	0.086580087	0.25974026	0.714242698	0.059620596	0.038843722	0.187292984	0.715667604	0.253341608	0.667012285	0.799555175	26.71	24.8	301	209	767	113	17.5783958312469	3.23824868872049	0.54819295872895	0.711922518256025	0.818732896615252	5.4359353758116	0.892901473848039	0.305440907742375	-0.124875717864555	6.58485351352246	2.32919882782728	20
119	285	lost_3	21.60618022	5.961764164	-2.9655824	0.631756946	77.96278159	22.05882353	74.90196078	4048	1417.300686	68.55315314	89.37213558	64.10381978	29.08912831	5.925563173	0.881488737	0	1.175318315	0.773795872	0.064793578	0.043864679	0.117545872	0.645235881	0.33322702	0.596712955	0.885737247	25.7	25.5	291	197	866	110	18.0831413200251	3.82207160058521	0.533778997338786	1.00379967423784	0.938735027044373	3.02765035415254	0.726589537496928	0.384777321999121	-0.14039531151105	6.53288362850023	2.39068847519556	18.5
119	321	lost_3	15.69366583	7.863001735	-1.113539864	0.808000127	70.25567159	64.4092219	84.61815562	4080	1442.949946	65.32570416	87.20981305	54.44724523	33.74144761	10.44292402	1.332373064	0.036010083	0.540151242	0.696237624	0.081782178	0.05029703	0.171683168	0.761320133	0.367016833	0.775363944	0.823235487	23.524	23.1	306	241	743	112	16.0934769394311	2.68280530713654	0.503681289110485	0.911102556795886	0.724401370788322	6.36882718010153	0.736982294224224	0.430824501682004	-0.583150506312858	6.65997510172902	1.01358864863794	20
66	231	lost_3	15.93276557	8.160468582	-0.941104533	0.869266036	65.88901472	62.80018124	83.46171273	4256	1255.961948	65.3694668	86.49929162	48.74292186	37.34994337	12.29898075	1.494903737	0.113250283	0.113250283	0.680210955	0.114826801	0.053937433	0.151024811	0.793031826	0.156844656	0.843397275	0.80111729	24.63	23	253	195	613	105	17.2626765016321	2.18877262889502	0.471040206351857	0.575113080185106	0.651444141120327	6.63468389299747	0.934370674304368	0.294696560596972	-0.711262476201183	6.49766971453668	0.89608799394439	20.5
206	100	lost_3	20.1348891	7.172451003	-1.819508105	0.753741758	62.07224335	61.55309033	89.95245642	4016	1393.880862	58.54813543	85.9018051	48.66920152	37.45247148	12.45247148	1.362484157	0.063371356	0.095057034	0.757926661	0.072236008	0.049352082	0.12048525	0.729203603	0.213719913	0.729770404	0.816249351	27.2025	27.9	289	216	808	115	17.6918060129541	2.78222788336973	0.571421503795578	0.560031747314382	0.915143149458051	6.16724130304628	0.811043496983978	0.424845242950992	0.37603862147919	6.70552110160776	1.73265971090362	19
630	52	lost_3	21.21638704	8.584005363	-1.549275388	0.807226926	68.28644501	62.19304229	88.57435198	5072	1356.314408	65.25703275	88.64984895	51.27024723	36.96504689	10.74168798	0.971867008	0.051150895	0.323955669	0.703358509	0.109272055	0.049654507	0.137714928	0.791936237	0.302483083	0.777012891	0.816268275	29.45	28.6	303	232	788	166	19.4935886896179	2.72227190706586	0.507079603218272	0.808671098778731	0.70264075956352	6.177788846343	0.857091467114216	0.344684132711986	-0.362985926361489	6.60199281272233	1.47308046169503	20
40	52	lost_3	20.52643045	8.570544674	-1.503356713	0.794963374	72.17847769	61.61925602	82.80087527	4688	1477.452318	67.76413964	89.23876432	53.63079615	33.46456693	11.11111111	1.749781277	0.043744532	0.524934383	0.724109785	0.0755025	0.047138047	0.153249668	0.851668318	0.174515235	0.755152293	0.823093183	28.72	27.3	512	389	1063	143	19.2613602842582	2.55835281069676	0.467092828033144	0.617594388737463	0.532032233985874	5.58600940654417	0.823654717099344	0.371752430387927	-0.958192671304218	6.70215533262185	1.39116688407625	18.5
167	493	lost_3	20.98793553	6.722578193	-2.48728078	0.651756601	78.89485802	25.88325653	72.19662058	3424	1400.75518	61.77305959	88.86512264	59.4781274	31.46584804	7.828089025	0.997697621	0.230237913	0.153491942	0.786272511	0.073734285	0.047230717	0.092762487	0.528270734	0.3888301	0.599557744	0.887140785	25.529	24.8	301	217	810	119	19.3390796058137	3.91908721770772	0.542380422766161	1.16835920546722	1.1297624542354	3.26739701597464	0.70014979897162	0.448978417272544	-0.0393152573024385	6.56865535463145	2.0545162490872	18
167	493	lost_3	18.14741608	8.43114046	-1.372258007	0.762029167	73.72959655	65.52680222	90.04929144	4992	1482.037573	63.22029784	87.85979565	50.07699415	37.29596551	11.76470588	0.831536803	0	0.184785956	0.748047892	0.074180115	0.060124935	0.117647059	0.801643021	0.28191192	0.723538985	0.810961289	26.04	25.9	252	190	714	99	16.7032930884901	2.73869345856742	0.481952277720523	0.782515129566196	0.646099770159377	5.94439213965566	0.783238387721133	0.396736923389434	-0.718081060202872	6.72254855413072	1.21218770722444	18.5
400	439	lost_3	17.53730706	8.782723372	-1.307513074	0.716378349	74.72436604	48.74551971	82.63027295	4992	1434.893054	64.9372084	87.21854427	56.28445424	31.72546858	10.22601985	1.626240353	0.137816979	1.764057332	0.743744347	0.079188021	0.048638328	0.128429304	0.737636427	0.326982452	0.683350266	0.856742287	24.99	24.8	314	244	794	133	15.7480157480236	3.26460765330231	0.500452001694468	0.898387133144726	0.779255863628885	5.63575962936675	0.842771609037704	0.362531959852339	-0.493314554725515	6.70421871131733	1.10346859967826	22
102	56	lost_3	13.68827671	8.59476033	-0.855087915	0.643950762	71.58739963	61.12484549	96.04449938	5312	1441.936998	69.4995408	88.81951393	52.25447807	33.47745522	12.6003706	1.605929586	0.061766523	1.358863496	0.70701696	0.075823079	0.049883605	0.167276355	0.564924192	0.409681965	0.628566013	0.831906778	21.29	21	263	212	648	88	13	3.47822547716504	0.570991574368659	1.1442351362373	1.13266983759611	5.98721340441444	1.24336580779753	0.179644802868146	0.319213417756282	6.8547510065482	0.626868101262821	18
402	199	lost_3	13.11222545	7.731442349	-0.638056607	0.812105216	66.87972109	89.35427574	96.16055846	3888	1115.35154	62.68150371	86.83254147	44.16037188	35.67693202	17.37361999	2.614758861	0.174317257	0.174317257	0.680373832	0.088317757	0.051401869	0.179906542	0.742231198	0.251003798	0.809157197	0.69596859	22.43	20.4	338	253	706	113	15.6204993518133	2.20972500166876	0.511693568456747	0.775014737924383	0.790411513706626	8.70297134891297	1.03339391424568	0.265395592903736	-0.241682636840613	6.44101303044794	0.723379486529452	21
66	350	lost_3	19.38195085	6.348171081	-1.373057151	0.844647128	54.89603025	69.40242057	87.02723147	4016	1478.303214	62.77344485	87.42174137	51.75803403	34.97164461	11.22873346	1.928166352	0.11342155	0.151228733	0.697117733	0.079921837	0.04963361	0.17332682	0.756734966	0.18744976	0.82666359	0.775796513	26.678	25.7	416	354	877	136	18.5741756210067	2.33631481183508	0.475041822369357	0.678507727295718	0.724111668874353	7.03890205998066	0.757230626031462	0.443290777241402	-0.686224801606901	6.70111951762546	1.64316212496613	20
66	350	lost_3	20.34333718	7.132170169	-2.272934073	0.652436652	76.65706052	34.544406	79.41176471	4064	1436.016138	61.18688912	86.70031724	54.75504323	32.27665706	10.95100865	1.959654179	0.057636888	1.152737752	0.779538504	0.082290798	0.048929664	0.089241034	0.552802801	0.33436948	0.613463418	0.873122898	25.44	24.1	296	243	797	103	15.1657508881031	3.77923194577946	0.541291676455495	0.964297616402737	1.09992995822461	3.52941176401961	0.770770195972833	0.432712477585883	0.0108784881007466	6.66564764910646	1.90360153443778	20
66	350	lost_3	18.57218667	7.571606936	-1.818870613	0.679390761	78.53333333	67.54112939	98.26589595	3872	1260.999111	60.3632816	85.38583867	51.2	32.75555556	13.15555556	2.8	0.088888889	0.933333333	0.709779896	0.081915135	0.046063081	0.162241888	0.788391132	0.338933997	0.641545699	0.80650038	24.5455	23.9	320	237	771	99	14.4913767461894	3.38985016925527	0.550209726377133	0.887117711467875	0.77830525887983	5.13490743246653	0.954090488895052	0.339370991695156	0.163024792727394	6.58681583560156	1.56282843834078	16
206	210	lost_3	18.06641163	7.594553717	-1.363575866	0.827778903	65.99298824	63.04930885	85.86754694	4800	1449.291813	64.61867012	87.60546962	52.17570633	36.72922252	9.940193854	1.072386059	0.082491235	0.226850897	0.674108892	0.085859773	0.049197023	0.190834313	0.703714661	0.270283801	0.793067937	0.812104156	25.64	24.5	263	195	775	109	17.6918060129541	2.59890115645055	0.492707677025638	0.776596299244337	0.820723058650115	6.56025381063873	0.880672383466179	0.339762405916307	-0.513991429645483	6.69935903128642	1.33824934981759	19.5
358	210	lost_3	21.52393216	6.119232644	-2.211430264	0.770386791	63.03219107	62.29224377	93.97506925	4080	1550.820353	63.91293479	88.95864581	57.28625822	32.67566632	8.861197646	1.003807546	0.138456213	0.31152648	0.725106315	0.065313327	0.043328252	0.166252106	0.774939833	0.321840565	0.749066522	0.804175211	27.296	27.1	417	310	878	153	19.1833260932509	2.78710150855687	0.527416460683585	0.839998488689117	0.765646021997111	5.72330609787734	0.644005415349902	0.479822830064684	-0.0692736137485154	6.70537442140378	2.10847971387824	20
578	199	lost_3	18.22408364	6.306705556	-1.981656731	0.769124319	66.8204182	47.75384615	81.04615385	4160	1484.511685	63.37782167	88.05343904	55.53505535	33.57933579	9.471094711	1.322263223	0.092250923	0.645756458	0.722501017	0.095212261	0.050183101	0.132103621	0.647981867	0.324389793	0.738672813	0.851318044	23.84	23.9	247	188	707	96	16.062378404209	2.96163103610156	0.517078203949847	0.794796147449143	0.942293533353594	5.0168945344705	0.743991155861412	0.418796760697349	-0.235718298086174	6.66548371485322	1.81218688953572	21
33	227	lost_3	19.32750349	8.066436907	-1.587447596	0.763206235	71.33891213	42.63782275	68.59734822	4080	1456.334728	58.66966995	86.48754252	54.9511855	33.47280335	10.32078103	1.185495119	0.069735007	0	0.779816514	0.077901175	0.04249155	0.099790761	0.803109963	0.272727273	0.726349122	0.873454465	26.0835	20.3	261	200	674	96	14.3527000944073	2.88219907050155	0.476859984691523	0.785926637797702	0.627706937989377	5.18331102578265	0.820976495400447	0.441398933638529	-0.907340869144143	6.78499620517011	1.42305843010585	19
557	317	lost_3	16.31359362	8.846843391	-0.791174192	0.863731825	64.00879846	81.0532105	96.08139695	4832	1399.210338	66.61913865	87.59895994	52.81825681	34.24525708	11.0805609	1.759692054	0.096233159	0.233709101	0.611508109	0.105511713	0.053687939	0.229292239	0.784545098	0.118980833	0.85405866	0.733118298	26.59	26.7	320	254	796	121	17.8605710994918	2.23622141882238	0.44738338704069	0.544415775855182	0.664811832024672	7.71858250457945	0.949674743793895	0.303850149570282	-1.0051554707329	6.7084170879859	0.820397060351642	20
46	426	lost_3	17.75110111	6.664164505	-1.603706574	0.815090201	68.05747922	65.83549784	86.06060606	5168	1325.717452	66.34154088	87.96010732	50.67520776	35.14542936	12.0498615	2.008310249	0.121191136	0.207756233	0.694364351	0.105548274	0.051201398	0.148885976	0.771185	0.222777778	0.781975465	0.807784292	24.49	25.5	285	212	808	115	18.6815416922694	2.57073603370708	0.466759883666109	0.688314288679234	0.69068479352017	6.10301181794694	0.991149573979629	0.263703122385602	-0.866777762324814	6.62428669384553	1.57002121502116	20.5
66	194	lost_3	7.73801964	7.203157448	0.196882634	0.649180072	49.09983633	97.21311475	99.3442623	5040	1474.959083	78.33111407	93.37239237	54.17348609	33.71522095	10.47463175	1.47299509	0.163666121	0.163666121	0.637113402	0.04604811	0.050859107	0.265979381	0.793403437	0.309244501	0.671120519	0.646742114	18.94	18.4	229	174	707	95	13.4164078649987	2.3170634492823	0.507127642709407	0.790440868123606	0.644656860663097	9.62408181698389	0.990823587728916	0.292778412038128	-0.670862090068032	6.860506940089	0.275531588891706	19
32	423	lost_3	17.47776801	10.29651361	-0.988975449	0.660517662	74.51669596	60.51011434	88.03869833	4624	1350.31283	65.28774169	89.56070845	52.46045694	35.76449912	10.19332162	1.493848858	0.087873462	3.16344464	0.764320786	0.056373886	0.042189489	0.137115839	0.681681132	0.36612649	0.659740088	0.8423694	26.9815	23.6	372	296	857	106	13.7840487520902	3.28058805399276	0.572762442902815	0.885370109050447	0.981633940427897	6.21372498506331	0.992818322755981	0.284001581557095	0.462390620569433	6.66361438672803	0.779431577530291	19
119	566	lost_3	17.15682816	9.487403227	-0.983094844	0.783806125	71.65026495	60.81029913	82.88527073	4816	1527.333838	64.91369979	86.91440557	53.78501136	34.82210447	9.954579864	1.324753974	0.113550341	0.52990159	0.690642064	0.071926191	0.05008473	0.187347016	0.802798987	0.225980339	0.765281017	0.838275109	26.55	26.3	300	231	814	100	16.431676725155	2.7389090019568	0.486809013885322	0.726334904847619	0.646756519101277	6.43906573890964	0.780057144701592	0.382482038381477	-0.627865423815398	6.74663896300901	0.854449763307852	19
578	62	lost_3	22.61783286	6.881425785	-2.045271211	0.795381186	65.77903683	59.90365543	86.62510626	4928	1451.648725	66.55415743	88.9774253	53.59773371	35.55240793	9.603399433	1.161473088	0.084985836	0.878186969	0.72664042	0.070866142	0.046981627	0.155511811	0.785904852	0.268329985	0.776328183	0.81373259	29.8255	27.9	303	229	820	118	17.9443584449264	2.70826012543109	0.490514293369724	0.75362496574888	0.695260198055376	5.64612426182775	0.729587098296016	0.401631797380254	-0.558329709788565	6.63975724757978	1.98686359258148	20
55	267	lost_3	10.23197044	8.920413271	-0.020027369	0.699455952	52.46305419	76.32552404	89.51911221	4976	1187.211823	69.6104629	90.984382	57.8817734	25.73891626	12.06896552	4.187192118	0.123152709	0.738916256	0.688157895	0.051315789	0.055921053	0.204605263	0.772861123	0.23560192	0.785354472	0.797466117	22	20.1	331	260	723	97	12.6885775404495	2.30996279688656	0.511482302724151	0.71395505110616	0.708170987827093	8.06111061330881	1.2651745559408	0.199210536453089	-0.345465061533539	6.84701410029821	0.195340134505759	16.5
55	267	lost_3	15.39128146	5.589335673	-1.465865841	0.778897118	61.09839817	79.16666667	99.496337	4512	1200.57849	70.05867499	90.10820108	51.80778032	33.86727689	11.57894737	2.425629291	0.320366133	0.549199085	0.669495521	0.098538425	0.04950495	0.182461103	0.755244879	0.332384052	0.745370459	0.723860036	20.83	17.3	191	164	533	75	11.7473401244707	2.42694782061749	0.530005874495746	0.800955772187204	0.794583208355173	7.25011052053691	1.2367653750813	0.181076794259755	0.0924255970292602	6.60185229320884	1.51978818547623	17
393	153	lost_3	18.6758977	8.227659139	-1.417657173	0.796211741	67.55328218	66.79740791	89.59754434	4480	1414.571867	65.94790262	88.32678597	51.37254902	35.61807332	11.38959932	1.500426257	0.10230179	0.937766411	0.678827045	0.095754291	0.051698979	0.173719686	0.747648457	0.307555243	0.772960941	0.806246284	26.69	25.1	390	334	908	131	17.6918060129541	2.72840666415401	0.502428709370792	0.838571986772752	0.775938217257019	6.46904687956425	0.87328224704273	0.34449563662619	-0.361133149844015	6.66309665038587	1.32951809213565	20
400	628	lost_4	20.34780254	6.27175963	-2.337272986	0.742854383	68.21417518	55.47987616	86.93498452	4704	1541.169916	66.3800527	88.66493156	57.3816156	33.17858248	8.542246982	0.835654596	0.06190034	0.495202724	0.716526369	0.075688898	0.048061012	0.159723721	0.692989751	0.316727334	0.716499222	0.832597751	26.085	25.4	241	147	836	101	15.8429795177549	3.06466317904595	0.495549934920791	0.916912492007825	0.853017718456071	4.86027684602431	0.730292364057026	0.417615386334643	-0.484426339912599	6.73789083394399	2.08092662364952	20
415	194	lost_4	15.5856878	8.961953883	-0.564977444	0.904659883	61.18665019	70.57576828	87.72518545	5120	1453.971393	70.79875247	88.78792884	55.21808229	33.35687798	9.959385485	1.395020307	0.07063394	0.158926364	0.634218289	0.112855648	0.058045485	0.194880579	0.798143814	0.163425975	0.889410697	0.755741905	26.38	26.2	201	143	631	80	15.8429795177549	1.96733403467739	0.462394665842936	0.503026563910893	0.638164743620329	7.61117993809107	1.07418632648158	0.258562177457921	-0.907519137537203	6.8344615931304	0.641935670722684	17.5
289	426	lost_3	15.76824431	7.280805258	-1.358431988	0.783844747	72.84528623	57.27969349	83.86547467	4608	1553.995318	63.59531014	86.93570616	55.01170462	33.85826772	9.895722494	1.149180677	0.085124495	0.532028091	0.675908317	0.100490441	0.050845761	0.17275548	0.727715321	0.252948011	0.748100977	0.837535472	22.761	22.3	225	177	603	91	16.1554944214035	2.83799113106437	0.464536184812335	0.838804995812495	0.760836119016441	5.54980545334699	0.754825529509966	0.418346603692004	-0.928612640746681	6.76952880684397	1.21850716954951	18
66	194	lost_4	19.3495088	6.95828523	-1.854286772	0.771441966	69.34097421	54.13595414	82.8009828	4336	1449.169054	62.4458806	86.45003841	54.19566107	33.97462137	10.11051985	1.596397871	0.122799836	0.081866558	0.74836173	0.074402662	0.04435931	0.132876298	0.779658489	0.248016916	0.740356509	0.834237008	25.89	25.8	276	173	779	97	16.0312195418814	2.7673581522817	0.470287906499838	0.777185904401257	0.678784344250808	5.21055439948572	0.702342324653726	0.430144321149439	-0.839961401799525	6.66474487414929	1.70536289775223	23.5
206	90	lost_4	13.73732143	7.573909947	-0.971848953	0.76261173	69.17701863	71.80582524	93.39805825	4784	1589.10559	66.66119462	90.40985593	56.67701863	32.5310559	9.472049689	1.281055901	0.038819876	0.621118012	0.697684211	0.085614035	0.048842105	0.167859649	0.759905119	0.144366035	0.747911373	0.788868354	21.3	19.6	287	228	744	113	14.9666295470958	2.59680610866503	0.465721191272203	0.602199001161576	0.699005530736345	6.22241485277219	0.863200356232549	0.402016751284647	-0.961821699873189	6.9523433782587	0.83904815610287	20
582	40	lost_4	14.52961434	8.588030344	-0.902132445	0.707537857	72.86874154	76.98036561	99.25524712	4944	1260.081191	68.70876289	88.58247423	50.81190798	34.43843031	12.24627876	2.368064953	0.135317997	0.676589986	0.698857736	0.079750779	0.050259605	0.17113188	0.700763557	0.367256018	0.707928163	0.770958998	23.08	23	257	177	715	92	14.560219778561	2.89922136564285	0.557075167279964	0.911316437907273	0.887685596931706	7.32271856485008	1.22341416944549	0.182005461036365	0.126431650117315	6.70676979014442	0.751290052911558	19
53	231	lost_4	16.69467126	7.460241063	-1.330687167	0.804343207	66.49968691	60.22549327	85.59348575	5104	1485.420163	63.85556796	86.75769829	54.53976205	33.06199123	10.73888541	1.596743895	0.062617408	0.688791484	0.675222769	0.092831494	0.054262535	0.177683203	0.675023351	0.370426898	0.766494556	0.827089689	23.9835	23.3	331	252	758	115	16.0312195418814	2.71217974754624	0.520349305755278	0.932301123028392	0.895144726287319	6.00657328599261	0.846560603264763	0.378386799386825	-0.247644229137737	6.76604512811062	1.24877763645603	21
53	231	lost_4	18.63527623	7.899957006	-1.570557275	0.731036972	68.63181313	52.69016698	78.44155844	4128	1434.660734	64.38779308	87.32167225	54.09714498	32.33222099	12.08750463	1.408972933	0.07415647	1.334816463	0.739505143	0.077286628	0.049763692	0.133444537	0.688986062	0.270830802	0.705264747	0.847283881	25.732	24.7	221	193	715	105	15.3948043183407	2.95016848451067	0.536838171146576	0.649950612739153	0.860559782932017	5.97148449633757	0.838330780181666	0.373721755927843	-0.153185245342474	6.6743639274964	1.42653761452181	17
566	285	lost_4	19.86028027	8.087131028	-1.44482843	0.824736637	66.89017031	67.85139485	90.61158798	5216	1222.35108	66.50488334	87.858176	48.51817085	37.02561352	12.47150329	1.890840821	0.09387153	0.241383935	0.666871627	0.098790736	0.048097288	0.18624035	0.75800088	0.173182001	0.809392291	0.790811615	28.192	27.6	251	186	792	119	19.5192212959431	2.53290431422113	0.486202834216338	0.65340732931304	0.760710486321833	6.57369905836889	1.04951191274802	0.220110380997885	-0.315418696748389	6.51401774827066	1.41929304213049	22
582	40	lost_4	15.63582113	7.976411336	-1.045260163	0.782471838	68.00308404	66.52526032	95.2564597	5152	1219.324595	63.84767532	87.41065241	50.42405551	33.2690825	13.83962992	2.235929067	0.231303007	0.077101002	0.685552865	0.092978208	0.057465698	0.164003228	0.744641432	0.17368504	0.777787195	0.790836357	23.11	21.8	356	261	737	112	14.0356688476182	2.55960788930649	0.490471065405494	0.636721048026528	0.737943149571835	6.65090049842876	1.19647405864064	0.172210923558244	-0.632474249322194	6.61063187671018	0.956629073325118	19.5
441	344	lost_4	17.36705389	7.345927933	-1.459067825	0.791393314	72.96819788	61.24613345	90.23420239	4464	1283.943463	68.16015148	88.43173086	51.45759717	35.73321555	11.17491166	1.590106007	0.044169611	0.309187279	0.71287478	0.083950617	0.050323339	0.152851264	0.769445554	0.251377018	0.742499292	0.80901067	24.1185	22.2	334	253	802	128	17.0293863659264	2.69175334475505	0.49741113980288	0.762879950582003	0.718559602955802	6.00485883680874	1.01378847399248	0.258943013480382	-0.508855653765025	6.59774914869823	1.32344796220234	24
415	231	lost_4	18.69994741	9.9843305	-1.131387374	0.723447418	75.50713749	44.23149192	71.8151071	4288	1512.46281	59.6289879	85.00254336	56.16078137	33.24567994	9.128474831	1.164537941	0.30052592	0.15026296	0.727682037	0.111162863	0.048750194	0.112404906	0.784695351	0.26484322	0.685152047	0.884020455	27.34	26.5	246	166	729	112	17.2336879396141	3.0813676607961	0.470007288241363	0.768616707468684	0.671056363504587	5.06997261531066	0.736257788413814	0.445742890314203	-0.856260100552797	6.74807197963531	0.917705641617097	22
28	452	lost_4	20.43791647	8.832148022	-1.347067146	0.831872703	68.58678231	65.77409014	88.78936451	5120	1685.756199	68.56027152	90.11678214	60.38465165	31.11153012	7.711888376	0.773074385	0.018855473	0.122560573	0.688273341	0.087598425	0.049775028	0.174353206	0.801536746	0.230987123	0.800422467	0.801164541	29.32	26.8	350	253	787	138	18.8148877222268	2.48895611572402	0.491043625353186	0.747124772042796	0.703901076146357	6.46360880081708	0.661212273025842	0.469023479162934	-0.0849469573709349	6.85488052263731	1.27889467443199	20
199	292	lost_4	18.3011603	7.361662509	-1.819321492	0.706373024	74.54480543	58.71428571	93.57142857	3888	1380.775437	65.46363178	88.72340954	56.01570868	33.41663692	9.353802213	1.142449125	0.07140307	0.963941449	0.739065421	0.074517134	0.047102804	0.139314642	0.732849364	0.413675466	0.675167779	0.824684595	24.33	22.1	204	150	615	78	14.6287388383278	3.21570183474774	0.52699268211238	1.03452619106526	0.784925283705398	5.25085027114657	0.787986403435998	0.391325971206179	-0.393660115036414	6.59009334242404	1.58667083421198	19
211	121	lost_4	23.61712447	7.623522434	-2.086801668	0.772334737	62.78727707	56.58330268	88.69069511	4128	1413.624563	69.48500033	91.32816142	52.19709505	36.33020776	9.90990991	1.507630079	0.055157198	0.404486119	0.717177559	0.08805668	0.049016773	0.145748988	0.773627424	0.25799418	0.750184369	0.819491746	30.78	28.8	396	299	943	148	20.2237484161567	2.88495767889236	0.488174661366196	0.79662702439724	0.714416043352891	5.52003272725806	0.791206682226585	0.397694046316149	-0.405398977794822	6.63644650824859	1.92487327394572	21
81	623	lost_4	19.73625579	7.88674799	-1.868377714	0.672619962	77.10843373	39.77746871	77.9323134	4016	1308.648749	63.66031365	87.67789965	52.13160334	35.07877665	11.30676552	1.343836886	0.139017609	0.648748842	0.768760292	0.077628793	0.045165843	0.108445072	0.636324648	0.433232342	0.639419171	0.870921613	25.7315	24.1	353	269	884	128	17.6351920885484	3.53621334480826	0.563196704535813	0.983272971254677	0.964945030558736	4.15842950282916	0.83670076431183	0.354244484061707	-0.00800835242449381	6.54435912235615	1.59786737033928	22
415	53	lost_4	13.80622173	9.259781691	-0.575981338	0.723469459	67.73303916	69.09492274	95.03311258	4896	1358.985108	69.17851809	88.96291967	49.58632101	35.79702151	12.30005516	2.261445119	0.055157198	0.386100386	0.749344375	0.064872326	0.052726018	0.133057281	0.679256511	0.278484991	0.716643785	0.812166793	23.426	23.2	417	327	910	140	16.6733320005331	2.80863531007498	0.562509008816748	0.811976188074503	0.927689477680975	7.22165617292876	1.03376228118461	0.269799342736479	0.146300491570003	6.73627137889487	0.460251196615672	21.5
81	623	lost_4	21.6037855	9.220169797	-1.684703403	0.703179298	78.46545146	51.31467345	86.38676845	4544	1432.437474	64.46980279	89.19529345	54.38745231	34.42136499	9.961848241	1.18694362	0.042390844	0.974989402	0.770341463	0.060097561	0.039804878	0.129756098	0.808306017	0.313408054	0.670613349	0.851510099	28.9	28.6	418	340	929	140	17.832554500127	3.30408185279965	0.511098945410769	0.850466328551578	0.670062186666282	4.68697869634587	0.671866205430813	0.459788622544421	-0.389455317473035	6.63819291851863	1.45764574519484	21
623	493	lost_4	17.52821645	10.67424144	-0.838803552	0.729645431	67.48917749	50.80121265	84.66868774	4768	1485.693506	64.13423032	86.98163611	50.21645022	35.28138528	12.85714286	1.515151515	0.12987013	0.346320346	0.751923077	0.074786325	0.047863248	0.12542735	0.744436471	0.242401871	0.719137371	0.864915885	27.63	26.3	234	171	867	111	17.5783958312469	3.0295301379917	0.471167742953611	0.765901475387011	0.74251975865966	5.95929603057274	0.922614057447641	0.330520180993261	-0.778640415238266	6.79535572420365	0.653818531901837	23
28	452	lost_4	20.17253411	8.343046306	-1.746148819	0.683421518	76.26705653	36.90882496	66.01657728	4384	1421.473684	63.42702299	87.86587239	57.50487329	31.62768031	9.259259259	1.510721248	0.097465887	0.097465887	0.770005299	0.080197845	0.046988165	0.102808691	0.772405287	0.289451827	0.653310089	0.893727493	26.7245	24.5	317	200	921	169	18.6815416922694	3.44998182024196	0.522832555413299	0.820331928550876	0.736473864437836	4.13096192429802	0.653248615765851	0.433073644547864	-0.336021202752283	6.58902201175953	1.49992268456662	23.5
630	40	lost_4	21.11104954	8.418469688	-1.330647171	0.843859119	60.9908999	66.60598706	88.77427184	4384	1298.824671	68.20172489	89.39434704	47.40141557	38.0586451	12.67947422	1.718907988	0.141557128	0.202224469	0.683080279	0.087073232	0.048318094	0.181528395	0.809688716	0.2048317	0.826035209	0.782661348	30.21	30	337	244	883	114	17.6351920885484	2.40958583702677	0.512769672465133	0.641176880431601	0.716570738308508	7.11242360802561	0.884040301117545	0.34577008965575	0.0403785896708528	6.57637140949536	1.40695715978415	19.5
623	493	lost_4	18.60637402	8.866701048	-1.396967153	0.732593656	74.77154047	50.60398302	85.47175971	4080	1488.13577	64.21127245	87.07233541	53.42689295	33.51827676	11.74934726	1.240208877	0.065274151	0.848563969	0.744284661	0.080936578	0.053097345	0.121681416	0.761130947	0.333333333	0.702132405	0.852382925	26.4785	25.6	366	288	887	138	17.3781471969828	3.18764981608708	0.5291730605388	0.882368929076721	0.771129439199412	5.32029912316967	0.743731690194791	0.445449461977186	-0.173680054360375	6.72449291448737	1.2009339143736	23
66	350	lost_4	22.74704741	6.483626214	-2.46946824	0.735087207	67.84003831	36.52694611	71.83233533	5488	1444.704981	65.79476381	88.71397202	57.11206897	33.04597701	8.644636015	1.101532567	0.095785441	0.239463602	0.760878011	0.094988345	0.046814297	0.097319347	0.806750655	0.28721936	0.703141627	0.872127527	27.8325	26.5	325	250	767	135	18.2482875908947	3.10395462563485	0.461420874040176	0.79945630774921	0.622562270781004	3.97898672151592	0.821750903863208	0.335034820512307	-1.01184106126208	6.67483107728946	2.16802997734387	22
206	210	lost_4	21.1418324	6.331877657	-2.705817017	0.656120863	73.37610265	29.96389892	73.16486161	4464	1516.619086	67.47799309	88.81993883	61.42742582	30.63352045	7.056936648	0.84202085	0.040096231	0.40096231	0.776256333	0.072846775	0.04710393	0.103792962	0.512744245	0.535560856	0.621437666	0.883081898	25.7335	24.1	359	257	889	137	16.3707055437449	3.70382596378394	0.577183029029787	1.29238915733613	1.24430973555622	3.057150515431	0.541377506921002	0.467587211501549	0.412505740584847	6.60515760650378	2.22857523118119	20
630	441	lost_4	21.41234997	6.091382872	-2.549873807	0.728645518	69.70762805	42.39226033	83.02550572	3632	1394.402286	63.45328241	87.69340591	55.6825676	34.86480545	8.419432842	0.945262695	0.087931413	0.19784568	0.75531401	0.083333333	0.053140097	0.10821256	0.741919902	0.426229508	0.691755561	0.848549075	26.456	26.6	302	232	707	97	15.6843871413581	3.24300407801162	0.514169725868803	1.04071598094773	0.777656881921584	4.18881536236679	0.75297402146422	0.439466103476909	-0.452840883372331	6.6343090023732	2.21064251515767	18
206	210	lost_4	17.75656777	7.825074965	-1.640128508	0.683597511	80.48448557	48.32561938	84.12741628	4112	1458.477953	63.20009077	86.62538108	58.27436037	32.71638541	8.056614045	0.925421884	0.027218291	0.78933043	0.737864078	0.083627538	0.056487202	0.122021183	0.650307939	0.432417952	0.652503662	0.856545529	24.19	24.2	327	245	844	108	16.0312195418814	3.38707479102544	0.52277381916083	1.02511967398933	0.929561506840725	4.52479029348322	0.692972464820934	0.441084470356985	-0.308343170528579	6.65358150073934	1.40012956478614	16.5
441	52	lost_4	21.19813397	6.402467563	-2.398609219	0.726567181	69.37799043	35.72710952	77.97725913	3808	1358.478469	64.50292686	87.85511514	55.02392344	33.91148325	10.1076555	0.897129187	0.059808612	0.418660287	0.77584364	0.083066117	0.053137884	0.087952359	0.638433197	0.247245003	0.682795423	0.866736825	26.3045	24.2	317	240	719	133	16.0934769394311	3.28781132974506	0.506551187936619	0.836743662659001	0.922506822738997	4.27229954357135	0.803780107989741	0.387758609895124	-0.397184311736576	6.60453295387527	2.09376060518869	20
441	52	lost_4	23.08257341	7.865778361	-2.113379199	0.745794609	70.36839295	39.95726496	78.25854701	4192	1355.848372	62.78769397	88.42860653	52.05552589	35.23758676	11.15856914	1.494927923	0.053390283	0.266951415	0.751606557	0.07895082	0.04642623	0.123016393	0.781964116	0.292	0.706172694	0.867071651	29.37	29.1	272	198	665	108	17.5214154679352	3.22093908355933	0.513228788163719	0.828898497404839	0.728825732257033	4.49358517110781	0.869215099960878	0.375554461283327	-0.271819598682712	6.64491872593395	1.85769994856906	19
441	52	lost_4	21.36314823	5.947388913	-2.534306905	0.715589875	64.7135986	35.87051619	64.39195101	3792	1365.890686	61.99746974	87.46856385	54.48185396	34.67424574	9.794490599	1.005684303	0.043725404	0.39352864	0.775635815	0.075717106	0.046219951	0.102427128	0.643879857	0.258305852	0.673847059	0.888187496	26.03	24.8	262	190	743	91	17.2626765016321	3.31470401846077	0.505451446728566	0.786296873960465	0.900603790798151	4.22983611502857	0.794746776023659	0.403870584863241	-0.483081565882861	6.60325323633478	2.21587537551879	18.5
211	123	lost_4	20.56513239	8.958223069	-1.47772698	0.779161289	74.97085762	59.84343771	86.97534977	4656	1514.500583	65.31259951	88.20079133	55.73688593	33.95503747	9.225645296	1.01582015	0.066611157	0.316402998	0.720606629	0.101000625	0.046278924	0.132113821	0.78320619	0.203345342	0.764052554	0.823190712	28.88	29.4	412	313	794	128	18.1107702762748	2.69748364721642	0.462457254240865	0.666658932288468	0.680086134250655	5.49058912594997	0.740899543797943	0.420739892162607	-0.787801380566072	6.75541183658377	1.33576514369854	22
231	53	lost_4	20.93508141	7.911179781	-1.60230122	0.818978366	64.79348689	65.91857001	84.46871897	4464	1294.697379	66.31804194	88.39869842	53.35583797	34.76965846	10.54408261	1.29070691	0.039714059	0.158856235	0.676307692	0.085098901	0.046065934	0.192527473	0.800046995	0.25	0.784645793	0.810905631	29.24	28.9	401	287	1009	134	18.6010752377383	2.63793466731077	0.504016863805171	0.758527616504501	0.687569032170589	6.32926401092576	0.943097481175727	0.299527203677364	-0.312463556591112	6.60275540570226	1.5771658763764	18.5
408	206	lost_4	21.06442167	7.790726078	-1.955024255	0.742677972	73.39913946	43.49367089	77.64556962	5280	1536.238927	62.79289847	86.46333909	56.2642369	33.35864338	9.314097697	0.936471779	0.12655024	0.278410529	0.743334926	0.079311992	0.049689441	0.127663641	0.634472984	0.269005271	0.713605337	0.866177501	27.53	26	367	269	875	113	17.5783958312469	3.19901349325069	0.491790663799141	0.834868221337955	0.952420364649979	4.63066280029112	0.748529593269364	0.390842890331169	-0.308050077784006	6.7092495052183	1.72568396665053	21
102	56	lost_4	16.64609317	2.661093422	-2.051103968	0.691356877	57.01429328	65.20127119	94.80932203	4304	1462.488089	70.02229751	91.4059016	54.31445209	34.62149285	9.899417681	1.111699312	0.052938062	0.158814187	0.701916722	0.097488434	0.058162591	0.142432254	0.650358412	0.412292363	0.681760926	0.799001793	19.97	15.1	235	196	574	73	11.1803398874989	3.00943168538513	0.575720167268787	0.96274959153458	1.00242133107791	5.02114174366747	0.876206309039144	0.34467895137239	0.209266159392553	6.68349834734001	2.52568434652712	17
167	493	lost_4	19.23625166	7.389656362	-1.804415138	0.762388037	71.34657837	50.13250883	81.93462898	3680	1234.867991	63.0772663	87.45330671	51.39072848	34.83443709	11.69977925	1.898454746	0.176600442	0.618101545	0.738715596	0.094189602	0.04648318	0.120611621	0.723013354	0.39434746	0.720786798	0.850577863	25.61	24.6	307	237	775	103	15.7797338380595	3.05416197965989	0.528835372304085	0.940183306595049	0.808677028238097	5.17366257597072	0.823334440552562	0.374666140247751	-0.331003803990676	6.47408605535488	1.61799357415855	18.5
231	53	lost_4	22.97873727	6.626653751	-2.332834588	0.771171066	68.48268839	50.89149261	85.53234845	3824	1508.545825	64.32868545	87.81578407	57.53564155	33.401222	7.968431772	0.99287169	0.101832994	0.152749491	0.732024073	0.088902967	0.043923556	0.135149403	0.793668846	0.257279525	0.740519377	0.841335185	29.26	27.7	499	391	964	165	18.8148877222268	2.94751713599769	0.464421929930101	0.776851732958098	0.655519756376572	4.76123761221807	0.605083718174601	0.486997474720373	-0.901679177461884	6.66396464471691	2.12475010567843	23
46	557	lost_4	17.23797123	8.892377484	-1.094474151	0.772950965	73.30468896	70.62231359	89.79629976	5488	1577.759014	66.70360835	88.56077096	57.50046703	33.58864188	7.995516533	0.896693443	0.018681113	0.523071175	0.646521739	0.087101449	0.049275362	0.217101449	0.777486983	0.334202115	0.758944069	0.802891721	26.604	26.8	341	256	889	114	18.0554700852678	2.67908223781951	0.492954482685775	0.821544323210866	0.702499081138189	7.04392603879399	0.840674654072549	0.329723606664328	-0.594982137939029	6.79777592902408	1.00269719754182	21
541	426	lost_4	17.67318845	8.160958342	-1.516380493	0.695511049	78.23708207	43.66068714	73.12252964	4848	1475.448024	60.85949062	85.59802761	57.72036474	31.00303951	9.939209726	1.306990881	0.030395137	1.246200608	0.749799304	0.097136741	0.056194809	0.096869146	0.771149369	0.31072695	0.665288133	0.881186843	24.26	23.6	324	242	749	120	17	3.31884403369607	0.512832750514239	0.83113531028347	0.720451118397355	4.65273224030784	0.773444928226955	0.409400375988884	-0.449768668752355	6.72331540092912	1.29489022580654	23
211	123	lost_4	16.3027343	6.856648502	-1.417009455	0.776834737	70.1713134	74.83198925	97.81586022	4928	1295.510917	65.93762186	87.58203828	49.41215989	36.34531407	12.52939201	1.612361438	0.10077259	0.235136043	0.683333333	0.09047619	0.048412698	0.177777778	0.776313219	0.277583972	0.74574429	0.757861863	23.03	21.1	395	300	808	125	16.2788205960997	2.55391036275747	0.514762816256186	0.811972083879735	0.773194580943245	6.7501493413109	1.01251691887099	0.247829293085296	0.130814791377471	6.59306226740986	1.32949330550812	21
285	321	lost_4	21.18675344	5.748722372	-1.75964862	0.826637637	59.15343915	60.80008467	85.06720288	4400	1383.730794	64.71124456	88.69450093	56.01058201	34.05291005	8.55026455	1.354497354	0.031746032	0.222222222	0.68487395	0.101008403	0.057310924	0.156806723	0.764313347	0.190626292	0.805110971	0.806651298	27.56	26	257	196	697	109	18.1107702762748	2.53799768183503	0.457610877274568	0.657016693851838	0.710473661721531	6.17674553628365	0.775769863426003	0.405225297217479	-0.854980806108593	6.6150600204185	1.94609328485636	18.5
206	210	lost_4	19.63090233	9.006351591	-1.318919818	0.788013132	73.38801984	71.76111429	90.21179164	4832	1587.977108	67.84536992	89.90525909	57.09652804	32.71652041	9.061426936	1.030141167	0.095383441	0.55322396	0.673182609	0.084869565	0.047443478	0.194504348	0.754156767	0.243560195	0.769635213	0.795648928	29.02	28.8	351	264	908	113	17.1464281994822	2.63718488373493	0.492562351383051	0.77831323450138	0.757783837911578	6.89413500738127	0.71750915325172	0.424769987614527	-0.287231188781768	6.7760908907626	1.24638625210041	18
630	441	lost_4	20.79557558	6.304853268	-2.449270192	0.7168173	72.11336599	35.18907563	74.01960784	3840	1538.981106	60.82746303	86.24429566	63.17354794	28.09657103	7.627711686	1.049685094	0.052484255	0.069979006	0.765948368	0.08299552	0.044804779	0.106251333	0.778116054	0.305278714	0.682541486	0.874231586	25.82	24.7	343	263	796	123	18	3.23962527308329	0.481033589263785	0.84135965674615	0.677748922536953	4.15474484896486	0.64175571832279	0.52566325821809	-0.838853123758556	6.77211614159487	2.10343778710677	19.5
66	350	lost_4	21.28157488	7.202072977	-1.974473092	0.783552892	65.7574198	54.25531915	87.7487989	4976	1465.826728	65.76376496	87.95117777	51.15800309	35.90667353	11.11682964	1.732715732	0.085778007	0.65191285	0.712650985	0.099014622	0.051335029	0.136999364	0.697789193	0.293025661	0.757133177	0.825107961	27.73	27.8	224	175	737	97	17.7482393492988	2.88629931503994	0.524792295103501	0.83250506244707	0.950459399448498	5.60511336281435	0.805845279814928	0.399179164052838	0.459055765102881	6.72668007416877	1.83878335682996	18.5
630	40	lost_4	20.11850651	8.816126013	-1.384164468	0.803294494	71.12586163	60.03575077	81.30745659	4160	1380.338014	64.79326713	87.72297913	56.2675517	31.68241001	10.36507531	1.684962982	0	0.306356906	0.72014819	0.087204332	0.05015674	0.142490738	0.7844602	0.3307393	0.765315869	0.834299386	28.602	27.2	396	321	905	135	18.1107702762748	2.75394458096019	0.522405970486556	0.852656265443467	0.76112826185867	6.00901603842093	0.76220629884566	0.410149765428069	0.0330154531730006	6.60611168758521	1.29500716619935	20
153	321	lost_4	20.37975987	6.229239614	-2.302530123	0.752060851	66.48026316	54.82066469	83.6130306	4432	1432.673684	66.60935755	88.29975607	53.68421053	33.58552632	11.01973684	1.644736842	0.065789474	1.184210526	0.727261508	0.097247933	0.050104899	0.12538566	0.688525256	0.267141747	0.726528338	0.834773086	25.9805	25.7	375	293	850	147	15.6524758424985	3.01042068505383	0.487036416502914	0.815345645723334	0.812505514442825	4.90783767865238	0.789556082871888	0.405348596292626	-0.840036528451919	6.68190766084736	2.08350626448982	17
630	40	lost_4	17.43227081	7.829104022	-1.340429571	0.787869492	69.30979979	65.92885375	93.62318841	5120	1331.962065	63.04523936	87.9784689	52.1601686	33.58798736	12.19704953	1.844046365	0.210748156	0.210748156	0.700052994	0.083942766	0.050662427	0.165341812	0.794912048	0.283461529	0.756403181	0.796953717	25.14	21.6	226	169	705	78	13.7840487520902	2.73493619523381	0.525017284477378	0.790206488204191	0.719056574269369	6.40528437932306	0.964618726751663	0.277733356101877	-0.104134944754524	6.63609532992105	1.24327183845051	18
119	393	lost_4	21.44544936	7.813806695	-1.613128195	0.819939451	65.19258203	54.76966979	84.69221362	4000	1348.525779	63.6095905	87.08121361	54.31016915	33.82922356	10.43407377	1.324638272	0.061137151	0.122274302	0.731460951	0.087870576	0.045331362	0.135337111	0.789927982	0.179615788	0.786302405	0.817707139	28.65	28.5	351	261	869	116	17.2046505340853	2.56027265169161	0.471854411868746	0.539248749650845	0.661234705683239	5.96736606971619	0.775018068176478	0.415791566960594	-0.784529032358165	6.59921120260486	1.55297092470402	19.5
630	40	lost_4	18.94797106	7.995703636	-1.543271537	0.747507312	70.57321226	69.22203294	98.97785349	4752	1298.297389	61.43766393	86.46022032	53.83087401	32.88876277	11.71963678	1.503972758	0.056753689	0.851305335	0.679751353	0.093703235	0.047887648	0.178657764	0.779977663	0.26716941	0.709802659	0.790220827	25.87	25.1	359	285	801	119	16.0934769394311	2.93352044683517	0.497077693122514	0.822168632945821	0.672393456244184	6.13125412293439	0.938107778456186	0.296455177122425	-0.699407694747011	6.57962745733206	1.39769620114256	18
289	541	lost_4	15.35770387	8.7118753	-0.832221994	0.786447758	68.7879757	80.10236724	95.68138196	5168	1521.565718	66.72103198	88.76353108	55.67636713	33.13079629	9.817716661	1.34314039	0.031979533	0.51167253	0.648028962	0.070595334	0.045856798	0.235518906	0.758907624	0.3430129	0.774245824	0.754854831	25.177	20.6	259	205	629	92	14.456832294801	2.49264256803899	0.527820486529274	0.806101292022287	0.773783938835642	7.88797119480035	0.904926355567126	0.314585648287196	-0.252760883893621	6.78570622950193	0.802674102331189	20
415	231	lost_4	16.97827836	9.670117359	-0.975386944	0.722808696	73.46864806	63.45177665	93.69108049	5136	1344.556723	63.74626917	88.31668478	58.35447626	31.02573396	9.641174339	0.97861544	0	0.28996013	0.758427635	0.069565217	0.045503276	0.126503871	0.789049614	0.375120503	0.680978144	0.820247515	26.57	23.1	258	190	671	93	14.1774468787578	3.15173980001522	0.513374342950639	0.915061086485487	0.693266675241209	6.25190326380695	0.987582019884931	0.304073116808656	-0.480742463878318	6.75023644415044	0.778602674332445	22
199	292	lost_4	17.00537421	7.602041448	-1.404727003	0.761851116	72.2417428	71.6168717	89.26186292	4576	1295.004919	65.00397223	86.61379038	52.30147576	34.36401968	11.61278988	1.633872101	0.087842586	0.333801827	0.691905592	0.088864248	0.050530651	0.168699509	0.731600481	0.453813987	0.735006451	0.805054482	24.77	24.9	275	218	717	104	16.8226038412607	2.76504110349195	0.544185665007817	1.04737204612306	0.84039278614229	6.64965609561878	0.928740733466558	0.31469861304545	-0.0891824404068151	6.56750929992355	1.3049165437923	20
541	557	lost_3	16.47098631	8.653130149	-1.074312781	0.775420344	73.00613497	54.66131697	82.41680434	5520	1466.521944	67.1410367	88.09483968	53.58659745	34.45021236	10.38225578	1.533742331	0.047192072	0	0.706060606	0.097619048	0.056277056	0.14004329	0.657925006	0.291687148	0.748413254	0.846296507	24.57	23.5	290	211	824	113	16.7032930884901	2.91797760495176	0.51977541015327	0.828526191499098	0.949346442032623	6.17768525744069	1.01041601135374	0.258316739660106	-0.00616640525793804	6.78634702282229	0.925330902122139	18
541	557	lost_3	16.27291333	9.535494327	-0.927021644	0.739147145	72.71145144	53.16852368	80.88440111	5088	1377.40898	63.25612236	87.49853435	53.42847198	33.20570832	11.97354682	1.392272885	0	1.601113818	0.727903872	0.096395194	0.05447263	0.121228304	0.746647258	0.282913165	0.734498004	0.858896833	25.294	24.6	299	234	714	105	14.7309198626562	2.8924607981786	0.471056563482561	0.761859447011061	0.740842519028167	6.17468549401506	0.884554257239204	0.332093306998498	-0.794081818214465	6.66627574211925	0.747603169776485	19.5
121	123	lost_3	22.026802	7.771923625	-1.962029433	0.773882385	69.14428482	56.10746642	86.19181506	4960	1537.489069	66.8400013	88.53228899	58.18238601	33.19800125	7.620237352	0.99937539	0	1.186758276	0.708878049	0.073365854	0.04995122	0.167804878	0.716052053	0.219483538	0.746090536	0.833872446	29.1095	28.4	406	317	889	125	18.3575597506858	2.9422668842238	0.50432450465945	0.727939726900517	0.832528747251409	5.22531984762655	0.725658690432355	0.396582895512493	-0.192352409200896	6.72053084112555	1.793702943957	20
119	393	lost_3	21.04274483	8.283715039	-1.568427402	0.806414508	65.9766916	63.50034795	88.84829506	5120	1311.373804	65.66502474	88.51362393	52.56566359	35.11915116	10.80187859	1.374152026	0.139154636	0.208731953	0.684923077	0.099692308	0.04608547	0.169299145	0.774721219	0.394722267	0.777603989	0.812867277	29.4	28.6	430	332	980	148	18.2482875908947	2.70684649343106	0.517310789564648	0.750473531845061	0.767058443014611	6.24538799915586	0.942878202102477	0.273489842889852	-0.0517224801587996	6.57969570765172	1.50629365439538	20
121	123	lost_3	19.24004073	8.727784326	-1.31529864	0.802569335	70.18839104	70.58823529	90.39979628	4896	1481.89002	68.60149971	89.05564535	56.31364562	33.98676171	8.859470468	0.814663951	0.025458248	0.8401222	0.651919077	0.091699754	0.051616563	0.204764606	0.788680196	0.23961885	0.795732143	0.788844838	28.4165	28.6	476	375	1012	140	17.7763888346312	2.56601711977921	0.470866934494237	0.752973636324672	0.672004781977033	6.91908194271466	0.864311079993772	0.341971586680643	-0.770057529860926	6.74568954324714	1.26595313733875	21
53	231	lost_3	17.71064056	8.55149286	-1.230472	0.78744753	70.872613	64.14410058	91.15087041	5520	1446.501329	63.18878322	84.76916454	58.81073241	31.59294175	8.750302151	0.846023689	0	0.507614213	0.678591602	0.096780267	0.051026172	0.173601958	0.777044579	0.141686431	0.775291595	0.806630679	25.942	26.4	269	209	711	96	15.8113883008419	2.68163998907385	0.45125152188109	0.574429251518409	0.672873373674423	6.12569816020999	1.01451497623249	0.262199024211334	-1.07925793241862	6.76711890714995	1.11263849359895	18.5
66	415	lost_3	22.00786641	9.312157462	-1.717441681	0.708613524	73.25666748	43.00048948	77.90014684	4496	1318.099339	64.57830896	88.12891307	53.31539026	34.62197211	10.93711769	1.027648642	0.097871299	0.978712992	0.756505747	0.082574713	0.044321839	0.116597701	0.767344215	0.277432938	0.685811793	0.870645249	29.39	28.2	383	283	905	143	17.5214154679352	3.32578010848583	0.519328723449801	0.808618370431936	0.730026389933953	4.84462451486181	0.799745783983886	0.356867101727419	-0.35395643386652	6.52608292363874	1.48607954314923	17
578	199	lost_3	18.75140129	6.451508679	-1.900430872	0.792006762	67.33905579	59.08993346	87.65829577	4464	1198.832618	65.58740978	87.94134494	50.27896996	36.73819742	11.43776824	1.502145923	0.042918455	0.965665236	0.681957187	0.102344546	0.054638124	0.161060143	0.678039053	0.305979094	0.764965908	0.815287082	25.08	24.5	294	232	785	118	15.6524758424985	2.77938097262682	0.504606208840121	0.918971805334636	0.892136250244322	5.66466512602466	0.957102673175663	0.278028450777593	-0.284499766695592	6.42721050658802	1.8003006866249	19.5
578	199	lost_3	17.7783871	4.18373513	-2.415311595	0.717361461	66.97159364	69.60500963	97.35067437	4064	1587.489649	68.46794387	90.65296298	65.23832451	26.33606163	6.884930188	1.492537313	0.048146365	0	0.730319064	0.060285394	0.043931377	0.165464165	0.729035227	0.363821138	0.674081618	0.788337151	21.794	19	284	214	706	94	15.4919333848297	2.95970729988626	0.549937180957971	0.919992547795905	0.821863574445297	4.87315006130532	0.521820470085258	0.481710286552734	-0.0056989914465371	6.64794483639377	2.28826600715969	18.5
393	321	lost_3	18.55704876	8.424783093	-1.348882604	0.794503225	65.6379668	57.48378729	82.0233463	4784	1369.746888	63.14520355	85.80347703	53.08609959	34.31016598	10.73651452	1.659751037	0.20746888	0.985477178	0.697364582	0.08966255	0.048818438	0.16415443	0.663870639	0.348191575	0.76672737	0.83941942	26.785	27.1	356	289	790	116	16.2480768092719	2.75512347418405	0.516801623449462	0.98481397177335	0.90671388761836	6.264800892287	0.843051405312867	0.37199228636051	-0.273437964486593	6.63932566970355	1.25821350160101	18
566	393	lost_3	19.98437882	9.757584235	-1.1166482	0.826674262	70.11929008	73.0976284	88.91313837	4848	1435.086413	67.21785292	88.27587102	51.94937445	36.47075938	10.19784696	1.338376491	0.043642712	0.145475706	0.682912507	0.094245449	0.046829125	0.176012918	0.820213419	0.170041115	0.816195134	0.786775889	30.6	29.9	331	252	857	126	17.832554500127	2.42443963938061	0.431846774909805	0.611088118850301	0.589826863579474	7.13303974964391	0.813355944835962	0.386678871726394	-1.30971919442373	6.69733616048129	1.07872921631631	18.5
400	439	lost_3	22.06077091	8.599046867	-1.763055803	0.764097607	71.2969697	57.56547042	86.29970902	4160	1522.994424	63.65972489	87.85906934	55.80606061	34.25454545	9.066666667	0.872727273	0	1.018181818	0.721425037	0.079333663	0.045851889	0.153389411	0.677008861	0.367981623	0.741332397	0.829940842	29.96	28.4	380	291	936	159	20.0249843945008	2.94965379968565	0.526820278652977	0.910635262879711	0.883998627826989	5.51208882185329	0.716297207868354	0.442411753754448	-0.238549568157258	6.73065163417683	1.60763857279302	20.5
566	393	lost_3	23.28977165	7.460137593	-1.826622125	0.820917174	62.14239897	62.22735438	87.95227098	4336	1448.257601	67.60051759	89.29239072	55.15073765	34.67607441	8.800513149	1.321359846	0.051314945	0.038486209	0.705172021	0.087035771	0.04815068	0.159641528	0.82446579	0.167994601	0.791567095	0.802928987	30.87	28.8	290	237	762	110	18.3575597506858	2.57941264709623	0.448627046665713	0.610813767854	0.593483333380138	6.095636740325	0.685414672296997	0.464946209747642	-0.998595453473271	6.65597874067341	1.80960182170182	19
231	194	lost_3	14.1661741	6.909036371	-0.850290265	0.850545121	59.20445811	84.79723237	98.71228138	5088	1344.8701	66.69349068	87.78791045	49.13528055	36.01076095	12.70176787	1.940814758	0.192159877	0.365103766	0.573598131	0.097296395	0.054739653	0.274365821	0.760548887	0.203859676	0.837023819	0.691553369	22.43	20.7	271	198	690	99	16.3707055437449	2.14883452713326	0.499548556198494	0.713995891444762	0.724156946386624	8.1110398778455	1.07996621937911	0.228994888903465	-0.532896571757471	6.66943651499264	1.00361929222249	19
119	285	lost_3	20.87018014	7.524765501	-1.783828381	0.809034291	69.68475942	54.93124704	85.04030346	4352	1431.012088	66.85376583	88.79710606	55.25005926	35.38753259	8.39061389	0.900687367	0.071106897	1.753970135	0.706662046	0.083340553	0.045048947	0.164948454	0.784050293	0.178503325	0.785508701	0.826569647	27.882	27.7	354	275	853	121	17.7200451466693	2.6859454030192	0.436085256572611	0.663166617072965	0.658755982136026	5.45901579865822	0.694006110203649	0.432967299358014	-1.22466143580793	6.61389563858866	1.67809361265854	18.5
630	344	lost_3	15.41718128	7.689766464	-1.216968726	0.743634451	69.36525013	61.55501749	93.81221415	4576	1329.467456	64.3989836	87.18079855	54.11511565	33.08230231	11.40398063	1.264120495	0.134480904	0.457235073	0.671530116	0.095024317	0.051627385	0.181818182	0.671631623	0.351999472	0.715766961	0.812221814	22.65	22	275	213	668	109	14.7986485869487	2.9215086732714	0.532093980420752	1.05350593970798	0.918218833938838	6.52389494627251	0.873841181794495	0.344457302802093	-0.141024413606708	6.58062244879618	1.07471484550505	19.5
560	623	lost_3	22.45998771	5.86566011	-2.734204586	0.714815781	64.37346437	36.26306085	65.39643516	3184	1248.530713	61.99090036	87.90361939	55.34398034	33.5995086	9.889434889	1.167076167	0	0.122850123	0.779378473	0.096316114	0.042807162	0.081498251	0.62934874	0.300932176	0.683005772	0.881336867	27.0765	26.7	278	209	741	95	16.1554944214035	3.34678733563996	0.512674153824825	0.886567264227594	0.944175819431953	3.76801144637327	0.741730973466795	0.442173554070646	-0.347780386625717	6.45473438455663	2.35848263221002	18.5
153	321	lost_3	19.240141	6.010751779	-2.218627613	0.737564623	67.75510204	76.46622123	99.29472903	4128	1374.189239	65.1333895	87.69317175	51.9851577	35.39888683	10.87198516	1.632653061	0.111317254	1.447124304	0.68115942	0.080151229	0.048141147	0.190548204	0.716642758	0.263932823	0.705310602	0.764638504	24.493	24.2	296	244	725	96	14.1067359796659	2.98052586786292	0.52350333045741	0.815106687495569	0.804874664155855	6.60981699973607	0.78602820750912	0.392410697682888	-0.29955940824026	6.60131032298526	2.01968383833254	18
153	321	lost_3	22.1163215	5.089248268	-3.365793924	0.666153482	68.04733728	28.81105081	71.92895905	3488	1515.12426	63.84853313	88.02084961	59.02366864	32.5443787	7.593688363	0.8382643	0	0.394477318	0.780183486	0.079266055	0.055045872	0.085504587	0.584476573	0.420921218	0.639897167	0.882898249	26.05	24.9	313	235	667	123	16.4924225024706	3.64288619503821	0.537935974814847	0.961513280199499	1.03857522308208	2.80073286623341	0.551882853511504	0.518701681226678	-0.0983819757422993	6.67104883315351	2.69606302917593	21
206	90	lost_3	18.27603801	8.065465721	-1.390641433	0.798196462	68.0994152	58.43813981	83.44545189	4224	1679.812865	63.99682504	87.37509051	58.59649123	31.6374269	8.625730994	1.111111111	0.029239766	1.198830409	0.717810819	0.090477697	0.049773278	0.141938205	0.796743785	0.234052914	0.781478971	0.824674823	26.21	26	307	231	704	108	16.8819430161341	2.47329807564717	0.490948086868663	0.646345905842994	0.664295916741929	5.83982354613562	0.577676997984168	0.513806984551673	-0.552737719174825	6.80393260956572	1.29338609560853	19.5
46	541	lost_3	15.78992801	9.06856152	-0.823335585	0.806323987	68.01727684	71.52849208	94.69245011	5040	1354.918963	71.4640319	88.85375225	53.12628548	35.45865899	10.24269848	1.131221719	0.041135335	0.308515014	0.657551954	0.086506911	0.054091677	0.201849458	0.718956655	0.218090283	0.794411196	0.784661483	25.23	24.8	324	242	758	94	15	2.57263825070685	0.485251911897315	0.731567240928679	0.810998345251086	7.06306268979683	1.10378743741719	0.225945218850079	-0.507983659308677	6.69475031530463	0.734289287518746	16.5
292	300	lost_3	19.70048554	6.745952467	-2.056319534	0.735735192	68.15423063	64.10714286	97.75	4800	1521.108176	63.77018953	88.615001	59.58586219	31.1674402	8.354159229	0.856836844	0.035701535	0.499821492	0.71147541	0.084390592	0.044761226	0.159372773	0.682176966	0.438130541	0.691239809	0.801363361	25.2	24	282	210	780	103	15.2315462117278	3.10309027116518	0.55859968940199	1.06825032787264	0.933117222539591	6.06806629578155	0.729544522973067	0.432039150696574	0.0832677278548465	6.72196919981528	1.84446319272601	17.5
292	300	lost_3	22.07038797	7.704134331	-1.961579678	0.774238393	64.32386843	45.24746907	76.40607424	5136	1757.930841	67.52283718	89.75896216	59.46021929	31.5153219	8.096710711	0.899634523	0.028113579	0.140567894	0.724439197	0.089964581	0.041322314	0.144273908	0.805259307	0.346342795	0.739033577	0.857952955	28.98	27.2	318	239	816	120	18.6815416922694	2.93848282826359	0.475929012563849	0.804749529356806	0.634735906499703	5.00562113728157	0.619184547610807	0.481533796936128	-0.838733130289675	6.87484769687913	1.78361245323482	19
53	66	lost_3	22.74227456	9.053133594	-1.838926981	0.713130552	79.11372792	44.26534408	80.62616243	4816	1424.084289	63.63519254	87.54090941	53.64115277	34.98605516	9.854353889	1.425472575	0.092965603	1.02262163	0.759523303	0.074483933	0.042562247	0.123430517	0.776445661	0.259479922	0.689296687	0.864324054	30.11	29.2	270	199	818	118	17.1464281994822	3.21034764784127	0.479432387308158	0.767672789670182	0.707224211972413	4.2291756690873	0.734728873803119	0.405200363836538	-0.612562167652785	6.63630990856363	1.59147796640951	20
415	350	lost_3	20.89739733	8.65844894	-1.511337675	0.803303869	68.82204611	51.21599712	85.22788687	5680	1427.034582	63.23404977	87.61483175	52.52161383	32.78097983	12.66210375	1.909221902	0.126080692	0.252161383	0.718367669	0.117609914	0.048464756	0.11555766	0.759665598	0.127960863	0.764289057	0.833738527	28.49	25.9	356	256	830	127	20	2.81940036692202	0.460303523775345	0.563415187938699	0.72614033079013	5.78389417347863	0.956010786550026	0.303567838328813	-0.745954449903113	6.75121186331091	1.38428338471156	19.5
441	52	lost_3	23.36024973	7.735755093	-2.195192139	0.739655999	69.01918205	43.4467777	79.68863143	4368	1451.743757	64.45364542	89.02065433	54.46977923	34.23814694	9.699601882	1.375316685	0.217155266	0.470503076	0.738032746	0.09023872	0.047744032	0.123984502	0.657597146	0.218003128	0.716500343	0.859417496	29.789	29.2	220	157	694	106	17.8885438199983	3.18212116048399	0.51465350479716	0.792333795820928	0.916493338764663	4.77214340103061	0.748714353408561	0.424016009843854	-0.283053962692775	6.68482960043193	1.94342297130573	17
566	321	lost_3	21.07242781	7.608998527	-1.954720776	0.732987528	73.45315262	42.35190097	80.66607722	4480	1126.416028	64.05305075	87.61535274	46.99469652	35.38597525	14.52563347	2.79905716	0.294637596	0.206246317	0.732281394	0.108086785	0.051282051	0.10834977	0.756994613	0.285470832	0.702530898	0.857519034	26.99	27.9	250	179	741	102	15.1657508881031	3.157482002324	0.503794981118312	0.821872888590444	0.759620770516447	4.57443272111417	1.09656214780559	0.205062853216356	-0.282906355695746	6.37846933331485	1.72556591705965	17
33	214	lost_3	18.27742872	7.593828759	-1.642325995	0.736906041	71.72650475	44.52072881	78.55822551	3968	1305.647307	63.97519346	86.20079453	52.48152059	34.95248152	10.6124604	1.847940866	0.105596621	0.580781415	0.70965251	0.098841699	0.05019305	0.141312741	0.686197879	0.190860202	0.707894627	0.865209196	25.06	25.1	349	266	849	114	15.7480157480236	3.08927046679309	0.536718138318429	0.756781677235912	0.929716910139855	5.06623673844798	0.892909557570082	0.345157419231813	0.296978873216515	6.57908230469051	1.46086297949913	17
33	214	lost_3	18.13561407	7.429364674	-1.638540432	0.758280497	68.65019011	56.89294543	83.79920137	4928	1258.956654	64.99219584	88.02363959	51.40684411	34.79087452	11.6730038	2.053231939	0.076045627	0.551330798	0.690979277	0.098943519	0.057090614	0.152986591	0.754448116	0.428571429	0.721972405	0.840028939	25.14	24.6	239	172	690	98	15.7797338380595	2.90749565072762	0.534155671129681	0.917246545918817	0.781416578401047	5.68722710993679	1.1301734437687	0.19459008537222	-0.219376267696685	6.5921863912486	1.49967777818801	16.5
211	628	lost_3	20.70859713	8.310576197	-1.625325376	0.79494868	69.18660287	48.71745789	85.75803982	4192	1382.136651	63.33099961	88.50591775	51.77033493	36.19138756	10.35406699	1.607655502	0.076555024	0.363636364	0.715486194	0.114903104	0.052306637	0.117304064	0.779979707	0.223526223	0.759738383	0.838331019	28.04	27.8	445	350	919	148	18.9208879284245	2.82148316121149	0.440753905257798	0.733151866259645	0.668634951973048	5.67260146229223	0.816254530155882	0.39112684721847	-1.166553549363	6.62326436297014	1.48070189115846	21.5
211	628	lost_3	17.22332653	8.537499062	-1.305949398	0.713977535	76.46157774	56.65389527	87.40740741	4288	1324.164412	63.27875325	87.59424009	50.62547868	36.0990554	11.64156242	1.582844013	0.051059484	0.153178453	0.748037383	0.09694704	0.055576324	0.099439252	0.72155163	0.431848578	0.672192801	0.846683233	24.81	23.3	244	191	719	92	13.9642400437689	3.27849604239505	0.526788584728257	1.05946133483011	0.836779359210061	5.11926718876833	0.829790091529177	0.383456272846341	-0.183554478129201	6.59770053456881	1.0970673889248	18.5
247	418	lost_3	15.56080504	7.047863433	-1.475323381	0.724326071	73.14891502	65.15904573	95.87475149	5328	1378.019546	63.79398551	87.4674965	56.9156866	32.20142455	9.706808017	1.159516316	0.016564519	0.265032301	0.662800687	0.095360825	0.053908935	0.187929553	0.665954783	0.384898067	0.678485074	0.808942655	21.63	20.7	247	178	691	91	13.7113092008021	3.1461674880718	0.53013378217201	0.927406407137669	0.897393098925995	5.7906943012043	1.00408729949143	0.261287838492722	-0.248005320992085	6.69913131937252	1.28731267407392	16.5
121	400	lost_3	23.45069541	5.653983066	-2.986840854	0.70676969	64.82064191	43.87787221	89.17217501	3888	1553.867841	66.80987698	89.53527931	57.92951542	33.22844556	8.212712398	0.629326621	0	0.220264317	0.729546156	0.073067819	0.044869816	0.152516209	0.713115901	0.371328877	0.677762767	0.841993617	28.57	28.7	505	391	1066	166	18.4932420089069	3.30519795019905	0.5237963401934	0.979778645919577	0.835188050082136	4.0689679084505	0.666286423394624	0.452710451787271	-0.293243142578919	6.70127691776297	2.53466463039262	20
81	167	lost_3	14.15274184	8.89376443	-0.762299812	0.717057463	67.56993007	57.44680851	88.98280385	4864	1159.594406	66.73621916	86.53495917	52.12703963	33.62470862	12.38344988	1.777389277	0.087412587	0.407925408	0.724880383	0.111376927	0.060340245	0.103402446	0.681183105	0.179433145	0.735397218	0.839334454	22.96	22	320	250	774	130	16.9410743460974	2.95651329000903	0.476325505300734	0.691779496660605	0.845150155297862	6.39467499252308	1.17453134440934	0.223657845251002	-0.687533643979934	6.68052581543577	0.592841822700923	16.5
408	358	lost_2	23.00662329	9.345986054	-1.7813706	0.722380505	76.13013699	46.94996573	78.71830021	5088	1367.249315	67.27195489	89.2883622	52.46575342	36.40410959	9.897260274	1.198630137	0.034246575	0.719178082	0.761850299	0.090735799	0.049053247	0.098360656	0.766425182	0.408823529	0.702903193	0.864224326	30.82	31.2	335	249	939	119	17.7763888346312	3.20770958161739	0.498012804052265	1.01076765282631	0.735219831751021	4.7630632748264	0.887304677098008	0.302062445526436	-0.529233612622616	6.63015201942638	1.56118140696353	17
440	101	lost_3	8.708175241	7.461957622	-0.117620875	0.614950062	55.62700965	94.60981496	99.35639582	5040	1469.221865	75.80800476	93.32061069	60.77170418	29.90353698	8.681672026	0.643086817	0	0.40192926	0.659621802	0.054875788	0.059325176	0.226177234	0.759367906	0.441011236	0.642969885	0.740280056	18.0855	15.1	214	162	590	84	11.4891252930761	2.79111041648302	0.579313810468903	0.911712246270719	0.829776761544935	8.66837865001293	0.994686923106964	0.285497798525191	0.190158248719626	6.82820618201279	0.160732127367199	17.5
129	629	lost_3	19.13349676	7.265853929	-1.837620002	0.755054652	71.04158718	48.23506964	86.10952108	3824	1381.44525	64.9186029	88.6346764	53.5864174	35.44448684	10.05341473	0.858450973	0.057230065	0.11446013	0.711866116	0.10363948	0.053634439	0.130859966	0.764905761	0.333076064	0.721945566	0.846118305	25.38	24.6	253	184	639	97	16.3707055437449	3.06019004001385	0.510849821376107	0.854447951018668	0.730725124790437	5.16840976026476	0.770316477819344	0.418306460410225	-0.462585585491239	6.60366740902993	1.6446303946869	19.5
129	629	lost_3	20.0811246	8.747616023	-1.45733904	0.786596624	69.46709653	59.88239757	86.38088012	4800	1366.129338	66.13471042	88.79449164	50.54048929	36.46880334	11.35975725	1.574056514	0.056893609	0.284468045	0.708568943	0.094823836	0.05045672	0.1461505	0.791625377	0.277432034	0.759351429	0.823681716	28.31	26.6	214	151	733	82	16	2.75322963880603	0.47191231918652	0.792868311890442	0.666472597336154	5.98271409813305	0.916189098385262	0.308868600399119	-0.767604040337107	6.62995285818614	1.33698953184559	14
402	62	lost_3	14.75390304	7.872090092	-1.137792965	0.693674687	74.52085682	62.96797474	96.34641407	4832	1493.804735	64.85591599	88.12405812	60.22547914	30.3945885	8.838782413	0.541149944	0	0.3156708	0.698092031	0.089786756	0.050505051	0.161616162	0.737579508	0.421366219	0.659670648	0.811636564	21.49	20.7	314	247	778	112	14.1774468787578	3.2801018536015	0.565577989317123	1.00456146501844	0.860495069712779	6.01456659120173	0.792699708590838	0.349524868022923	0.120349552665517	6.68244108966188	0.934443784860629	17
566	153	lost_3	20.22784399	7.442252286	-1.950250855	0.746538596	72.13434453	48.17945384	78.91200694	5280	1303.044854	65.23718428	88.16486496	58.04983749	31.74431203	9.014084507	1.170097508	0.021668472	0.325027086	0.707762557	0.105393064	0.048870789	0.13797359	0.664436258	0.38041772	0.711532268	0.860371861	26.38	25.4	289	213	805	97	15.3948043183407	3.17204559551088	0.536456357964001	0.971066734575951	0.935806642955691	4.7772216350092	1.13146244347747	0.180557432976697	-0.109342005725039	6.61461482195011	1.72824438206989	16
155	623	lost_2	19.29952331	8.640381863	-1.513470322	0.734917689	76.50776929	54.75625823	84.40052701	4608	1405.661312	66.19801487	89.09859974	55.35949434	33.55280485	9.744535159	1.343165657	0	0.289702397	0.710344828	0.089355322	0.052973513	0.147326337	0.775307445	0.285877097	0.710065983	0.845904563	26.96	25.1	404	320	939	136	18.7616630392937	3.06967851134284	0.488221617710646	0.796836349572483	0.704871240014799	5.28003673093284	0.831669146956889	0.354721394741652	-0.605904653287601	6.66082915598968	1.32534379529885	20
566	153	lost_3	18.92300868	5.5889757	-2.420658507	0.719329702	67.92099438	40.82084469	78.28678474	4208	1271.385663	67.52214589	88.72091678	56.52988251	32.04495147	10.30137919	1.089732675	0.034054146	0.102162438	0.737561098	0.101265823	0.053139491	0.108033588	0.596979355	0.340348429	0.678187528	0.862352645	23.53	23	227	170	648	97	14.7648230602334	3.24332909061045	0.545521721840661	1.03795144587789	1.03324696128273	4.64510231103686	0.897901063592198	0.320630379127497	0.0250606814300905	6.5064393506102	2.12505192403061	18
46	426	lost_2	17.63464374	8.271285422	-1.46524731	0.706408106	77.93672627	46.78040726	78.42597688	4624	1506.363686	61.66228848	87.12345899	56.69876204	32.79229711	9.408528198	1.100412655	0	0.687757909	0.749757282	0.100728155	0.053398058	0.096116505	0.682222025	0.393923597	0.679025003	0.869892052	24.51	23.6	306	229	806	116	16.6132477258361	3.30742558495274	0.542996531296472	1.07415845711887	0.918047174713805	4.90694923552303	0.792982677616605	0.375430762687069	-0.00261929135052658	6.72305044319363	1.25302480535596	17
415	53	lost_2	18.56516388	9.274027456	-1.115381068	0.799001287	66.88517657	54.01861252	84.28510998	4944	1323.730176	62.33638769	87.09683191	55.19137238	34.93338972	9.050539226	0.782406428	0.042292239	0.317191795	0.686541036	0.112449799	0.050870147	0.150139018	0.781425567	0.191311381	0.763679817	0.831911107	26.93	27	324	239	828	114	18.4661853126194	2.65017573756911	0.45425946000056	0.681901900569283	0.671497848842422	6.29572948990028	0.895409940753396	0.323743945717889	-0.93862774581678	6.61920677021613	0.992088673909725	19.5
344	40	lost_2	16.38450475	8.468735153	-1.202563933	0.705673663	74.70760234	70.00548346	92.52421861	5536	1288.388889	64.71249055	86.4482365	50.36549708	35.03289474	12.59137427	1.918859649	0.091374269	0.38377193	0.695519259	0.102367019	0.055201328	0.146912394	0.655341932	0.43796459	0.692037438	0.812410588	24.2345	24.9	173	115	607	72	14.456832294801	3.03793865244182	0.566265370652312	1.06014537257869	0.94267334321068	6.37292298086208	1.11474205985062	0.20588209311192	0.078286737012909	6.66036978624442	1.03159239600636	16
289	426	lost_2	19.95651952	8.618347366	-1.486043656	0.786204781	68.7444543	57.28866208	82.44952296	4640	1380.209406	66.84890222	88.60659237	52.90594499	35.69210293	10.42590949	0.931677019	0.044365572	0.28837622	0.687659333	0.101784534	0.049853649	0.160702483	0.778692828	0.308019801	0.771802297	0.832777046	27.9	26.4	326	260	784	120	17.6918060129541	2.75728983931686	0.496949117113614	0.835829895373455	0.71382336610677	5.85301812486515	0.948648922415453	0.26703590882496	-0.435671980421761	6.60927829375026	1.37237237037677	18.5
285	566	lost_2	20.53513808	5.765588018	-2.297196489	0.750880971	60.33138402	58.49853754	78.43678908	3840	1260.330084	65.59169499	87.66642195	55.47433398	34.53541261	9.145549058	0.844704353	0	0.129954516	0.710386857	0.097509274	0.051669316	0.140434552	0.765629778	0.397252774	0.722170962	0.841046237	26.2325	24.8	279	212	774	113	16.4924225024706	2.88490166903484	0.551115638500669	0.950773499315163	0.798604839704844	5.12914147786937	0.791348921146671	0.395143137794174	0.0127755845775031	6.4729851078814	2.17049682758891	17
211	400	lost_2	22.71384769	6.66715655	-1.940237685	0.811679802	62.40255846	64.3942423	90.88364654	3936	1244.952229	69.24792117	90.94587201	48.59084549	38.15710574	11.9328403	1.259244453	0.059964022	0.279832101	0.680083276	0.097328244	0.048403886	0.174184594	0.78861346	0.322438871	0.782087903	0.793328551	29.859	27.8	355	267	800	111	18.3303027798234	2.67172800112586	0.471225455594241	0.848178200026386	0.675693708717197	6.10287653160376	0.86756349623529	0.357305757431601	-0.785746632708491	6.4834260067974	1.96522686307666	20
32	423	lost_2	16.00885503	8.85101072	-0.97643862	0.759323785	68.0148106	60.62678063	78.91737892	5296	1441.859299	59.34045095	84.24958438	56.76445457	33.15294788	8.857875249	1.196240387	0.028481914	0.370264882	0.695470383	0.101277584	0.047851336	0.155400697	0.759750985	0.25037037	0.755272082	0.836661638	24.66	23.7	257	196	741	111	16.8819430161341	2.6943524355585	0.51127048614212	0.745732925382808	0.753738781674394	6.57197711423282	0.895251683606348	0.344592527523722	-0.333285322032421	6.75989879835811	0.859308820150909	19
33	214	lost_2	18.53387853	6.851056568	-1.386481176	0.856959504	62.62511374	67.37201365	88.64618885	4256	1127.071884	65.40755596	87.63946613	48.13466788	36.94267516	12.89808917	1.86533212	0.159235669	0.363967243	0.651944628	0.12085256	0.058009229	0.169193584	0.759871284	0.223892183	0.837675676	0.78713699	26.24	25.8	263	191	781	100	18.1934053986603	2.35408238662116	0.503528916746596	0.7318635897488	0.780325455819557	6.45453161584944	0.961945115897991	0.284546268484365	-0.0425837788846673	6.37443030225168	1.483466134583	20
317	541	lost_2	14.23385326	7.047336591	-1.194471664	0.773518751	73.34791059	53.99756987	84.81166464	3808	1249.150632	63.83439554	86.39339773	49.56268222	35.51992225	12.77939747	2.040816327	0.09718173	0.121477162	0.682415053	0.116149993	0.066062001	0.135372952	0.682278279	0.339774107	0.724204222	0.845762114	20.8425	20.4	358	284	639	91	14.6287388383278	2.98522852961042	0.543849449756088	0.950069296420003	0.923665782629193	5.69581287701764	0.895345254636445	0.328855582339969	0.0299218188673072	6.49710608860956	1.03568251937286	17.5
402	199	lost_2	16.63839157	6.528859158	-1.505966167	0.811132066	61.37029085	64.12809998	86.85803554	4912	1365.006442	65.1206476	87.24700154	55.53386687	32.91040406	10.15030256	1.385906695	0.019519813	0.390396252	0.675135438	0.109097702	0.057911452	0.157855408	0.71003245	0.325197553	0.785431202	0.805109945	23.479	23.6	252	198	682	89	16	2.58099120165102	0.506042017030207	0.854271595571338	0.812340525272499	6.52006351809551	0.840885661668696	0.322563682993941	-0.453349150604864	6.58501304723835	1.49856505056267	18
53	194	lost_2	18.90268032	7.8996372	-1.604571498	0.760476897	74.3220808	65.86715867	89.05904059	4336	1257.013835	65.01108262	87.7151954	48.90241653	36.50617967	12.59915145	1.881571666	0.110680686	0.664084117	0.680993789	0.114120083	0.053995859	0.150890269	0.754825607	0.38814741	0.731848739	0.813188981	26.33	26.3	341	256	933	128	16.3095064303001	2.90717552910037	0.536933740791171	0.915631052334946	0.806173981842629	6.04106488460437	0.91585229540576	0.328965139355948	-0.0411826845610878	6.55288005842643	1.4596130140753	20
317	541	lost_2	14.68585175	5.616601704	-1.398026329	0.835006742	57.87704131	65.50288277	90.48686739	4624	1270.457893	62.84400802	87.19238641	48.95933397	35.49471662	13.40057637	2.00128082	0.144092219	0.416266411	0.65170068	0.118472004	0.06614338	0.163683935	0.703591423	0.252398462	0.794408563	0.783723792	20.58	20	277	213	640	104	16.6733320005331	2.43447652217063	0.489053773117026	0.823956833213974	0.817953989537309	7.14093503961491	1.02051111360925	0.264441768639871	-0.63060902131283	6.58091300782337	1.47980170110285	20.5
53	194	lost_2	18.19038423	6.70005244	-1.785851014	0.767549162	68.56575025	65.80516899	96.62027833	4768	1381.209672	62.62446425	86.15132551	55.78005962	33.1566744	9.903941703	1.15932428	0	0.331235508	0.691206086	0.08391139	0.053255762	0.171626762	0.773068819	0.302040816	0.731429757	0.797024178	24.041	24.4	367	264	878	128	15.4272486205415	2.89736412951496	0.521342737553713	0.831478100733868	0.811486165008375	6.10272131266044	0.84883743437716	0.355993886999706	0.328219198080746	6.63314999198968	1.64728689615814	19
582	52	lost_2	22.48472505	7.479585761	-2.268642744	0.712599453	74.05268022	41.87658886	87.10422926	4256	1477.463956	64.013872	89.7308672	58.96487985	32.62476895	7.439926063	0.901109057	0.069316081	0.161737523	0.742665253	0.086956522	0.039589961	0.130788264	0.763207384	0.29734007	0.67625802	0.849674602	28.25	28.9	312	239	915	131	19.7737199332852	3.35338783023974	0.484908413001878	0.828417606041784	0.736062260274224	4.24029772539618	0.652768011624344	0.458356928879595	-0.520723107665584	6.66390315262498	1.94729119183372	17.5
441	40	lost_2	23.87732198	5.101748412	-3.542157399	0.655296927	72.44582043	21.01187403	78.31698503	3616	1448.916409	68.56695157	90.60512821	60.42311662	32.55933953	6.346749226	0.670794634	0	0	0.795516852	0.073536526	0.041283664	0.089662958	0.623077109	0.31224037	0.614102309	0.88109632	27.96	25.8	275	210	815	108	18.7349939951952	3.75804655239926	0.554631631806193	0.841958137320378	1.07631446427148	2.92744829775011	0.689644365597226	0.421977569989036	0.526326526604257	6.58568436028389	2.78941623463987	21
393	321	lost_2	19.85768803	6.805727054	-1.767285644	0.811943055	66.21493427	57.26484142	87.96421795	3984	1375.217238	61.50484128	88.35475291	53.01531373	33.7037539	11.6817997	1.436509012	0.14907169	0.474319013	0.690132325	0.108431002	0.050359168	0.151077505	0.762496345	0.116337152	0.782492284	0.810602929	26.11	24.4	346	258	745	126	19.3649167310371	2.60998987986544	0.497366534861364	0.507824054176247	0.824070622580371	5.80705397340166	0.796657949812842	0.415382342885332	0.324105509325143	6.64324025903734	1.71519672933945	17
408	100	lost_2	23.74554624	7.324709737	-2.311915995	0.74271472	71.29377228	39.59731544	83.78775168	4096	1354.675613	66.14748699	89.76269138	49.80079681	38.5615433	10.46340952	1.111344097	0.06290627	0.083875026	0.745135306	0.095212236	0.046158023	0.113494434	0.770518005	0.29700982	0.71781512	0.850327426	29.52	27.8	361	293	807	158	21.3072757526625	3.08328776016771	0.496768333330537	0.816384242866066	0.761082944231442	4.67034051649342	0.815048924911873	0.362868305365298	-0.101340621824099	6.57348799402734	2.032076267903	21.5
408	206	lost_2	16.12629203	6.018303243	-1.274284016	0.850894113	56.68344973	74.38271605	91.66666667	4368	1593.693032	63.59451663	86.64232732	58.66493422	31.63878512	8.738021764	0.942017216	0.016241676	0.194900114	0.640962636	0.095540941	0.052034401	0.211462022	0.728298608	0.268204605	0.815095053	0.764830506	23.08	22.6	310	254	740	118	17.5214154679352	2.34778510451872	0.500937679756674	0.795904998727863	0.777295778967054	7.15669781323761	0.631082582551602	0.485664995199267	-0.523101530325323	6.75576836237991	1.44251220309411	18.5
393	321	lost_2	20.96835388	4.198145212	-2.024385519	0.772501233	59.48017328	49.2	83.3	3904	1603.998667	63.90759515	88.51022104	65.37820726	28.55714762	5.498167278	0.566477841	0	0.133288904	0.713278496	0.0825173	0.055881969	0.148322235	0.743252737	0.392405729	0.757227031	0.830166244	25.86	24.4	296	216	789	115	16.8819430161341	2.82388977777108	0.525862289958122	0.970732061384603	0.799494809238934	5.20576603392815	0.564177275331079	0.510264686238048	-0.238113558576675	6.72335887846787	2.32522705516905	20
441	344	lost_2	16.03364486	8.631287038	-0.900024008	0.81326631	63.7191469	56.04026846	80.17737296	4544	1351.319434	64.8318442	86.63804722	54.78073329	33.45315121	10.35226456	1.389887371	0.023963575	1.006470165	0.67481354	0.10097533	0.054159495	0.170051635	0.740923152	0.237660248	0.790399966	0.831938289	24.794	24.2	217	169	618	73	14.9331845230681	2.45761323767594	0.527167493307393	0.77466109557664	0.800335269121635	6.8138514387973	0.882339882924942	0.352319986222541	-0.158035283138311	6.65573489282874	0.85779267212095	16
441	344	lost_2	21.24967357	6.767489393	-2.062451955	0.77659297	67.06475584	42.5537563	75.49774356	4192	1342.26327	60.17658801	83.86095671	55.78556263	32.43099788	9.978768577	1.725053079	0.079617834	0.106157113	0.720115942	0.102492754	0.051014493	0.126376812	0.772121346	0.33640553	0.735659884	0.860816262	27.41	26.6	262	183	693	100	17.7482393492988	2.97691203397077	0.503296177215762	0.882582020551065	0.721271232616413	4.9176926052774	0.895967906791309	0.374656449589466	-0.499714008718528	6.64669002894994	1.89648109378842	19.5
211	439	lost_2	17.60444444	6.383551666	-1.934468574	0.7430874	72.86195286	44.32468845	76.55776356	6096	1278.847138	65.04806518	88.36662651	55.69023569	33.8047138	9.326599327	1.111111111	0.067340067	0.471380471	0.732296772	0.095994592	0.054757478	0.116951158	0.788369676	0.303514966	0.697021032	0.864220245	23.09	21.9	294	219	580	109	16.062378404209	3.12632843780048	0.548339402195392	0.804658287722186	0.866448262159952	4.88327891175591	1.18620742115365	0.138794053553039	0.680779001997366	6.55688817214509	1.72979116066253	19
289	557	lost_2	19.56239472	8.029859431	-1.330827435	0.851775977	67.58851875	65.3394803	88.22296731	3840	1387.055521	63.09307451	88.1926453	51.74942384	36.16174314	10.81081081	1.236119841	0.041902367	0.230463021	0.678662769	0.102119109	0.050785532	0.16843259	0.839983483	0.173196632	0.820289002	0.793161817	27.88	25.6	293	216	832	108	17.832554500127	2.33309604945874	0.434243933751526	0.602538772196445	0.535952452182094	6.1909405731278	0.765521266850242	0.425952345809487	-1.53014558160748	6.63286833871354	1.29760575828211	19.5
62	292	lost_2	21.92638254	6.791871246	-2.277569778	0.714752284	78.79417879	25.16638935	66.47254576	3248	1248.186279	66.47869607	89.04209617	52.39085239	35.13513514	11.06029106	1.330561331	0.083160083	0.249480249	0.754848428	0.115232536	0.051591037	0.078327998	0.814953376	0.219727002	0.67660621	0.879725808	26.758	24.7	225	163	664	98	16.583123951777	2.89161579467259	0.451039757671095	0.694580686457664	0.592623336530043	3.76625705176904	0.790148481615956	0.392382860192757	-1.21608909096871	6.4363245044889	1.94184779299177	17
289	317	lost_1	15.87946164	6.586394567	-1.378881957	0.82497571	64.94520548	80.25756953	96.57487327	5600	1332.995068	65.57937712	87.14621847	49.82191781	35.4109589	12.68493151	1.917808219	0.164383562	0.547945205	0.604872647	0.110741971	0.057438169	0.226947213	0.747468739	0.314400246	0.794007013	0.748910727	22.9905	22.3	201	157	579	80	10.816653826392	2.50082558628146	0.489788445147494	0.807644580245543	0.738160397203751	7.4093138157322	1.11094356112271	0.205651925239361	-0.687009445054306	6.65803149380033	1.3861150097874	16
155	623	lost_1	17.00019469	6.919346958	-1.203787467	0.882153397	66.11039795	61.90883801	81.14701477	4640	1482.954215	63.43811749	86.19716164	57.78776209	31.47197261	9.413778348	1.305091998	0.021394951	0.342319213	0.678088711	0.108319056	0.052731772	0.160860461	0.776286306	0.152780771	0.84779112	0.795938265	24.2835	23	284	231	697	89	16.583123951777	2.15983358757104	0.471416159035729	0.573157494062496	0.679808953309678	6.60071522412534	0.84516288785062	0.358945315917328	-0.833712146872539	6.73862910635398	1.24246824347391	17
408	206	lost_2	16.62146531	5.07008329	-1.890054954	0.784940342	58.57142857	64.88362597	91.13924051	4032	1425.48898	64.96440319	88.67453431	59.63265306	31.75510204	7.224489796	1.346938776	0.040816327	0.081632653	0.729457973	0.084210526	0.05247447	0.133857031	0.787899612	0.24748756	0.744235259	0.796834375	21.751	17.9	252	187	717	94	15.0332963783729	2.64985554228905	0.500909336107843	0.761553467591081	0.668365009556904	6.38687404525876	0.813745867577833	0.391681173026079	-0.580892700576374	6.65839238432016	1.86259000655014	16.5
582	441	lost_2	22.5246729	6.215797749	-2.775552552	0.705029802	69.72775295	34.59349593	74.47154472	4096	1468.723283	65.2783434	88.79411088	57.7001219	33.64485981	7.761072735	0.772043885	0.121901666	0.568874441	0.761708619	0.09092296	0.053089245	0.094279176	0.612168684	0.311329396	0.677910111	0.874366475	27.41	24.2	387	310	834	121	18.3575597506858	3.44682710764552	0.510544259589705	0.892231125886113	0.974414880325624	4.01217658883554	0.637340772271789	0.450606863602921	-0.350574093459375	6.59846463375987	2.33823070577727	19
73	48	lost_1	19.77221604	7.79850992	-1.755256812	0.746698106	70.32916087	62.83329469	93.55437051	5056	1401.405656	63.16619647	86.83327423	54.54334724	32.75382476	10.94112193	1.715345387	0.046360686	0.880853037	0.672730631	0.100286268	0.044694801	0.1822883	0.775803401	0.287510108	0.701689825	0.810185392	26.55	25.5	399	319	909	134	16.8819430161341	3.12209746564709	0.526599918344088	0.793681432943974	0.747319101187706	5.84203528746618	0.82526710039841	0.362351074464803	-0.225652141446983	6.6532435334686	1.56254606817475	16.5
582	441	lost_2	18.76785634	8.138758561	-1.567973935	0.750666684	71.35241302	42.61650758	76.33352049	5104	1437.521886	61.54280967	87.4166167	57.43546577	32.01459035	8.782267116	1.655443322	0.112233446	1.094276094	0.730792572	0.097099163	0.049763321	0.122344945	0.747469749	0.23245614	0.719882326	0.863926262	25.4	23.7	212	166	720	115	17.832554500127	3.05907063893595	0.475597380144172	0.768243113864355	0.74374688369095	5.34334872809178	0.809603209603322	0.346486624141315	-0.705777982347648	6.67161833534495	1.38404902223214	20
358	90	lost_2	16.07677379	8.222033942	-1.095283868	0.791040594	65.98497496	60.02922146	83.09329994	5520	1305.702838	64.2748646	87.45096635	51.71118531	34.95409015	11.89482471	1.398163606	0.041736227	0.646911519	0.702474162	0.1008456	0.056999687	0.139680551	0.714210037	0.216047828	0.783069897	0.827434274	24.25	23	228	171	656	80	14.7648230602334	2.65161037711048	0.508890049028275	0.645977340933875	0.792446639213014	6.4932571033342	0.976441908154295	0.260993419304096	-0.38364265292077	6.60021375933996	1.01558231753492	17
211	121	lost_2	17.21786384	8.973281336	-1.070313162	0.775707531	68.29046899	57.65738499	82.62711864	5312	1528.791528	63.42011014	85.99643435	60.12102874	31.70953101	7.352496218	0.786686838	0.030257186	0.726172466	0.708017551	0.089349821	0.053450339	0.14918229	0.758659421	0.323717139	0.740016436	0.840572871	25.848	25.6	352	280	827	100	15.6524758424985	2.73375296799107	0.516015459070753	0.836861545896333	0.758235991627936	5.78572175877824	0.796927888205702	0.343713226325995	-0.354910139265852	6.71765136307548	0.940998091672859	21.5
107	287	lost_2	19.26825111	6.446273284	-1.804381031	0.8161491	66.79822398	57.84797631	86.08094768	4000	1607.621115	62.35273033	86.5119522	60.28613715	31.05574741	7.375431672	1.258016774	0.024666996	0.148001973	0.683018161	0.085938963	0.055607564	0.175435312	0.79947567	0.263733892	0.779440238	0.819551762	25.6	24.6	385	315	821	140	19.723082923316	2.6427175834735	0.469301363731238	0.779373226381302	0.635600881843315	5.53861077166468	0.579268172783556	0.501352750995441	-0.939988670504229	6.7522122717668	1.74668727762487	23
560	623	lost_1	20.75190686	6.681911263	-1.695917553	0.831715398	58.92908003	70.81612306	92.73607748	4208	1258.798063	68.3950729	89.41597053	51.09655369	36.58501851	11.05098263	1.224722301	0.042722871	0.42722871	0.655995935	0.106707317	0.050558943	0.186737805	0.785718549	0.256965863	0.807747958	0.775834095	28.43	27.1	429	326	930	131	18.9208879284245	2.50327454407222	0.466346632881594	0.785521531213499	0.675704361388914	6.79317837760794	0.871922032064794	0.351653953379899	-0.792511175782227	6.50952169858456	1.79972081362246	19
121	123	lost_1	17.48730471	8.135462853	-1.237908985	0.819355652	69.49644932	57.86244753	85.63125605	4560	1340.10071	64.22149169	88.63174771	56.00387347	32.76307295	9.360877986	1.775338928	0.064557779	1.775338928	0.707256047	0.08646094	0.060050042	0.146232972	0.739131134	0.124344256	0.804886367	0.818476329	25.3415	23.8	278	209	735	96	15.8113883008419	2.53929223150861	0.492890467548319	0.553371602090313	0.772811098522789	6.23249890653821	0.813805750164006	0.345183206801642	-0.381293749395774	6.54328876184816	1.16518441749816	18.5
415	350	lost_1	14.10836868	7.719872959	-0.922182935	0.81419423	66.39477977	67.10177442	86.27370997	4800	1406.2969	63.71714266	86.56033223	50	36.01141925	12.45921697	1.427406199	0.101957586	0.815660685	0.684640172	0.110204082	0.064017186	0.141138561	0.7172995	0.223362999	0.814663298	0.806389009	22.17	21.5	176	138	559	77	14.560219778561	2.44942861214611	0.495937100850501	0.732441038582629	0.809791841154256	6.90248501700656	0.973930462610139	0.313074963834292	-0.431555668434807	6.76708852922221	0.865618442938587	15
40	52	lost_1	22.13266135	6.217179187	-2.258529702	0.780586587	67.77971592	50.8225324	84.67098704	3552	1237.892848	64.34895758	89.45403715	50.06229753	35.53451283	12.50934463	1.844006977	0.049838026	0.323947172	0.722157217	0.106584406	0.052334858	0.118923519	0.811849098	0.238221239	0.752514976	0.834495422	27.864	24.3	412	320	757	129	19.5192212959431	2.81325627378666	0.460970873266414	0.697727504832653	0.612712108579551	4.98001990056265	0.911999121710103	0.335931215509048	-0.99143209702531	6.49875637918043	2.11149451135935	19
40	52	lost_1	23.38839496	6.105999574	-2.979657971	0.682661527	73.99431126	22.39837398	65.97560976	3440	1354.005689	62.71733337	87.31267676	55.62779358	33.15725315	10.0365705	1.178382771	0	0.853311662	0.797789241	0.082829772	0.050700074	0.068680914	0.766569062	0.410405828	0.645202048	0.896958425	27.68	25.9	451	360	928	123	17.1755640373177	3.68425180464094	0.51307724759533	0.988318428948889	0.736737886904155	3.27592846686249	0.699549505753524	0.427854399424478	-0.46162249567155	6.50563302914216	2.43467828552944	20.5
49	48	lost_1	16.4349502	7.395107886	-1.310202108	0.798067556	68.46182221	59.55719557	88.52398524	4256	1438.760605	61.88940848	86.46197391	56.39985245	32.16525267	9.811877536	1.586130579	0.036886758	0.442641092	0.692307692	0.103061987	0.049290515	0.155339806	0.722161706	0.185847791	0.773451731	0.811216236	23.21	23	282	216	794	92	14.8996644257513	2.61393972596921	0.465387547104561	0.629202013664928	0.783385493227951	6.28064443031127	0.756845487533618	0.429545270782083	-0.762264974849425	6.68965394741045	1.21459097331368	17
119	285	lost_2	21.08072978	6.751999839	-1.768400786	0.826658589	63.42996148	56.56053539	85.23626039	4208	1413.196027	64.18938459	87.86819553	54.81451449	35.0902088	9.041151429	0.973038719	0.08108656	0.668964119	0.709599224	0.094861021	0.049127343	0.146412411	0.759448647	0.152788849	0.797085416	0.816983579	28.034	28.7	338	252	859	126	18.4390889145858	2.61421027635498	0.514795219480523	0.607095923227952	0.795515658551106	5.75473846495217	0.723476960241306	0.416252170906483	0.132921976092984	6.60661850218277	1.78752555116651	20
46	557	lost_2	14.33030364	7.565449271	-0.962546587	0.81441909	68.22680758	74.31208054	93.18791946	4736	1058.386177	66.34289844	87.59468952	48.80053682	35.59805402	13.31991277	2.180842141	0.100654253	0.301962758	0.611881527	0.114363979	0.071391885	0.202362609	0.728648179	0.24130839	0.814008437	0.777689489	22.61	23	278	221	690	102	17.4928556845359	2.45636745317145	0.472885319078527	0.779507105804687	0.77038216879676	7.30105260424824	1.27750061800376	0.153636562398638	-0.749470155241098	6.41537985417758	0.930407519888501	20
400	123	lost_2	18.50520976	7.71994505	-1.679337344	0.732487003	72.27858514	49.91767289	84.6597146	5600	1483.555799	66.1930222	89.28932629	58.59610639	31.75212503	8.417877708	1.096791884	0.137098985	0.65807513	0.73164219	0.091900312	0.054517134	0.121940365	0.76763774	0.458791209	0.700536003	0.849046663	25.167	25.3	293	221	744	90	15.4919333848297	3.08949833063557	0.52639244675432	0.934004553522091	0.745372211046266	5.3345795288851	0.853161670493934	0.297111390628952	-0.312969550639614	6.71652668827345	1.48943544443385	18
289	46	lost_1	18.73401361	5.094808099	-2.545614194	0.717121776	62.58503401	58.76894525	92.57655428	4000	1150.911565	66.26416425	87.6777516	53.24675325	35.25046382	10.38961039	1.051329623	0.061842919	0.154607297	0.687394958	0.105322129	0.056302521	0.150980392	0.624147472	0.468230515	0.686062368	0.811135859	23.42	22.3	232	178	598	84	14.7309198626562	3.11191621464975	0.559093442100692	1.20773765363178	0.993295295468573	5.40932052387359	0.956227959746001	0.290826305625445	-0.0181148363968953	6.38158450245291	2.27499021650722	18
66	350	lost_1	21.46886679	6.591647223	-2.403622469	0.720986347	69.16626737	45.26719387	72.46585191	4352	1468.013416	62.31617263	87.37727434	55.67800671	33.56492573	9.319597508	1.293723047	0.119789171	0.766650695	0.753854575	0.081379436	0.042331904	0.122434084	0.698685373	0.476788064	0.689669534	0.865434292	26.91	24.7	458	367	969	151	18.3575597506858	3.22078983480761	0.527121471769079	1.13240560533759	0.866426566998035	4.20251770252072	0.729367573998186	0.440498820741268	-0.277278963589995	6.69445114902928	2.10177802370007	20
214	129	lost_1	21.69434551	7.780154993	-1.763250978	0.803615923	67.88383515	60.12387868	88.35967535	5536	1521.879137	66.44403785	88.85269456	56.33141149	34.25154815	8.242579543	1.13175315	0.042707666	0.384368994	0.716	0.076307692	0.046307692	0.161384615	0.772335425	0.192955264	0.781027573	0.817344508	29.48	28.3	386	300	891	145	18.4390889145858	2.70931632889185	0.4653896990695	0.667129900394219	0.707436732860261	5.71275991093622	0.762057440092281	0.380151135751869	-0.701511945866784	6.74255986831378	1.68820376281067	21
408	90	lost_2	20.95129774	6.696797902	-2.264456685	0.734008459	71.32248939	42.62469048	73.32861691	3328	1278.110325	62.22499624	87.75641196	54.06647808	34.26449788	10.46676096	1.096181047	0.106082037	0.176803395	0.764421138	0.089283313	0.047061987	0.099233562	0.691812766	0.232198541	0.696094725	0.869678434	26.4465	25.7	248	188	680	103	16.1245154965971	3.21878256954396	0.537963789673617	0.768523568929412	0.934602815103828	4.34618015273182	0.706519497253968	0.460076904587459	0.273290276081959	6.49002086128185	1.99489337635557	17
630	52	lost_1	24.5082031	5.87742427	-3.118224438	0.702244281	66.36466591	45.93165943	87.06815178	3232	1109.544734	66.1046059	89.0072891	48.30124575	37.54246886	12.55190638	1.547753869	0.056625142	0.283125708	0.744978306	0.093524024	0.048047565	0.113450104	0.63725234	0.375872772	0.67786103	0.844710157	29.64	26.5	424	312	832	145	20.4205778566621	3.37227156824595	0.545732111937716	1.05509185003013	1.00167675324927	3.69704125348907	0.930951108275832	0.32500461703184	0.0948588270509031	6.31850357739766	2.592222178412	17
630	52	lost_2	16.9086671	8.04292397	-1.266358484	0.79373078	69.91764196	60.91480598	84.43529157	4544	1491.533593	63.35263798	86.09158818	52.03727785	35.45730386	10.92327698	1.473775466	0.108365843	0.325097529	0.694444444	0.101785714	0.051984127	0.151785714	0.723812615	0.158048712	0.784513319	0.83141407	25.0535	25	219	161	698	86	15.4596248337403	2.67294412811043	0.503715320394367	0.631591889593272	0.866426566998035	5.96252477646844	0.783113323217017	0.419716848865002	0.204092833263409	6.77504374172719	1.16856344907176	18.5
400	123	lost_2	19.58252693	8.938632015	-1.28195488	0.811103256	68.53680431	69.47478677	89.91470896	4832	1365.80012	66.91723789	88.77827689	52.54338719	34.85936565	11.20586475	1.301615799	0.074805506	0.673249551	0.671808	0.102528	0.052736	0.172928	0.788219436	0.214704036	0.803869052	0.792415546	28.76	27.7	300	230	823	97	17.6351920885484	2.53491482421008	0.472236763710747	0.723285498264689	0.679891579591923	6.90349457304053	0.851222147268268	0.368560602944035	-0.671505126439202	6.6681276307762	1.24183580389543	18
292	300	lost_1	19.75951429	8.241713016	-1.583777903	0.780916025	71.74576742	51.16601888	83.34258745	4192	1487.431585	64.89247681	87.41457706	57.50763253	31.80682764	9.242298085	1.415487094	0.027754649	0.24979184	0.714034122	0.097743533	0.053054485	0.135167859	0.750319521	0.286156252	0.754343881	0.843348378	27.179	25.6	421	321	921	136	18.3030052177231	2.8854105236517	0.504068094606274	0.833567339211416	0.786759151201942	5.47316912126786	0.678889424722465	0.460719892496026	-0.171324521649672	6.69715075976757	1.43664922669583	19
630	52	lost_1	19.37677331	7.025509515	-2.036071052	0.687099335	72.6691042	51.02103017	92.83754953	4400	1242.452163	64.29070306	88.57638371	50.67032297	34.49116392	12.82754418	1.919561243	0.091407678	0.121876904	0.739881274	0.0998381	0.052347545	0.107933081	0.682537913	0.340865629	0.653170278	0.834568006	24.6795	23	160	112	634	70	14.6628782986152	3.38237278105179	0.517343816044997	0.980077537238764	0.875890187751867	5.05983701516165	0.928523580206771	0.327313636133105	-0.346830638508041	6.53016699117274	1.76935705078159	14.5
630	52	lost_2	16.26372034	4.56017507	-1.944870379	0.756640504	65.25423729	96.86307758	99.53370072	3888	1394.19661	65.39456537	89.20124098	51.27118644	35.46610169	10.93220339	2.203389831	0.127118644	0.169491525	0.610234411	0.080588325	0.045962923	0.26321434	0.747950584	0.276162544	0.733606582	0.687639875	20.82	19.2	145	81	497	61	14.142135623731	2.61109757228641	0.494807007832347	0.815383588257699	0.758899631703692	7.99798618153345	0.771940865610832	0.410493778052008	-0.439022171885237	6.62279490002678	2.00534715460691	17.5
119	153	lost_1	22.21308314	9.028989624	-1.755943459	0.735779857	77.6443418	57.4959575	84.86948487	4336	1263.719169	68.94009836	89.17524869	55.17321016	34.36489607	9.399538106	0.993071594	0.069284065	0.323325635	0.689088939	0.088188714	0.044344419	0.178377928	0.781881245	0.410140526	0.696184123	0.846727508	29.75	27.6	421	332	844	127	17.8605710994918	3.19778533832401	0.495712054523591	0.985401254312171	0.701169624983855	4.73116501297513	0.815727615077484	0.361302940230361	-0.60540264273175	6.50410758178183	1.53787176648595	20.5
441	344	lost_2	23.30897121	4.90395357	-2.941155186	0.72292679	60.84452975	38.70967742	71.50537634	3360	1217.84261	63.95904781	87.36382893	54.39539347	34.62571977	10.17274472	0.729366603	0.076775432	0.153550864	0.757886558	0.093861694	0.050660451	0.097591298	0.77017935	0.412691921	0.696681448	0.87065699	27.748	25.9	390	267	821	151	18.8944436276912	3.20666683801108	0.523043389213553	0.98079173375391	0.741103998100132	3.86504282899944	0.877294601601993	0.353173906191505	-0.362340306125454	6.4505694159803	2.63419531773933	19.5
119	321	lost_2	16.13190827	5.777327911	-1.529813375	0.814949811	65.59115003	77.80082988	96.33471646	4528	1348.753169	66.87654642	88.18859104	53.51463471	36.06821848	9.287854344	1.037105324	0.09218714	0.115233925	0.630288029	0.114986499	0.059630963	0.195094509	0.79135526	0.283541674	0.772773761	0.755498814	22.43	21.5	247	192	654	85	15.9687194226713	2.50032762013301	0.495333645132248	0.798718896108011	0.663528200606425	7.09547612708266	0.828446350707154	0.34924950878432	-0.657765021391369	6.56289449591972	1.56127572910342	16.5
199	300	lost_2	16.30135852	7.87695541	-1.013138315	0.837514663	66.65167191	80.0539892	94.64607079	4240	1231.707302	67.537413	88.73490186	50.12745539	36.21232569	11.75588544	1.784375469	0.119958015	0.209926526	0.602945302	0.100841515	0.057082749	0.239130435	0.793189919	0.295398319	0.804418588	0.745963268	25.546	23.7	162	112	609	76	15.7797338380595	2.3779993233809	0.480476979677487	0.796560394446021	0.660497002264204	7.77707550561263	0.965787561009149	0.280944399261796	-0.761029588125959	6.49300643323018	1.05917618370634	19
199	300	lost_2	17.22243188	6.420066342	-1.268678365	0.86539573	60.4143211	69.95495495	89.16666667	4400	1243.197478	65.63053338	88.14426268	51.47489304	34.65435713	12.15942355	1.598739023	0.112587255	0.202657059	0.624577451	0.106581825	0.056870153	0.211970571	0.727465708	0.293662596	0.829147001	0.772081943	24.63	23.7	292	243	705	85	15.7162336455017	2.34388313893846	0.540891881987519	0.807775581458118	0.849807629407974	7.12026672253224	0.851967364985303	0.338426254994068	-0.044532017109325	6.48446523721687	1.42481634127381	17
33	585	lost_2	15.81150113	5.879327192	-1.801492279	0.750804758	70.75380136	68.44660194	96.40776699	4304	1417.327726	65.48993828	87.57642161	55.90423811	32.8049175	10.15852475	1.067615658	0.064703979	0.549983824	0.698334444	0.090339773	0.057561626	0.153764157	0.750629808	0.23655914	0.720189232	0.789644154	21.12	19.3	132	81	544	71	13.490737563232	2.79796192969097	0.497747682063915	0.757171171532567	0.732601787467107	6.34243937456244	0.838098939266719	0.356187058176045	-0.63711255715822	6.6438545848208	1.6609286589367	16
121	439	lost_2	18.17357507	6.848087281	-1.192069528	0.868024411	58.34548105	80.82741024	93.11098961	4928	1422.084548	67.36794629	88.18143611	53.97230321	35.09475219	9.821428571	1.020408163	0.091107872	0.236880466	0.614604462	0.09258186	0.053028108	0.239785569	0.794744019	0.240902978	0.848686935	0.722724306	27.2265	26	294	216	819	127	18.5202591774521	2.20843844514625	0.467533952777763	0.735605653866255	0.652877208209936	8.03219328888443	0.829326166233768	0.348053915059212	-0.8682977472727	6.67996017206293	1.46974428187564	20
119	285	lost_2	19.65507298	7.712917447	-1.898734886	0.702914717	71.69394073	50.44247788	88.71681416	4208	1364.309598	61.35564385	86.92282955	60.37151703	30.87129589	7.828394516	0.796107917	0.132684653	1.990269792	0.707711757	0.069279393	0.042477876	0.180530973	0.77532996	0.314071038	0.664516847	0.840217975	25.72	25.9	270	199	747	94	16.3707055437449	3.33703907828482	0.531315986960679	0.826984525248206	0.742816249822256	5.23771212649187	0.816573291872812	0.390980348446026	-0.242321968345159	6.65983167570797	1.6467469452596	18.5
317	46	lost_2	19.36285361	8.889978382	-1.376253593	0.77881991	69.95548961	56.393767	85.90155825	4656	1489.554896	62.79347119	87.7543594	54.54995054	33.58061325	10.38575668	1.360039565	0.12363996	0.939663699	0.70043402	0.088281466	0.047834518	0.163449995	0.746817404	0.224045359	0.763174063	0.830994199	27.53	26	363	271	801	118	17.058722109232	2.78139611706064	0.492555058851292	0.730809313706387	0.776396623511463	5.91806534266056	0.753426113829352	0.416070522728691	-0.376261064417062	6.75619150800235	1.24931862297037	18
400	123	lost_2	18.7580128	9.615453526	-1.208802952	0.747889506	73.57793647	58.86699507	87.93103448	5568	1447.954691	67.05658909	89.30339121	54.59246491	34.64663876	9.480423541	1.231223836	0.049248953	1.994582615	0.714087988	0.092535838	0.052199703	0.141176471	0.761225516	0.223240808	0.74277796	0.833835526	27.61	26.3	313	236	788	97	16.4012194668567	2.88267759851843	0.465633599517904	0.7425584145372	0.719927281049968	6.09045121973734	0.892995936160966	0.298987172611038	-0.796123542793778	6.71626197299164	1.05414413100833	18.5
582	441	lost_2	17.45505751	4.596299542	-2.677839736	0.707734892	70.30871671	55.25280048	88.46503179	4624	1476.300242	67.61356181	89.72400084	56.90072639	32.99031477	8.686440678	1.301452785	0.121065375	0.332929782	0.714036617	0.101714618	0.062481837	0.121766928	0.648259561	0.334198743	0.676015926	0.836557416	21.73	19.4	205	166	565	90	16.3401346383682	3.15167114781984	0.547852194483147	0.979980887058518	0.959094128331521	4.36386227784517	0.71180950822534	0.404895312764111	0.0511321909110823	6.62855502876126	2.35061279132217	19.5
62	199	lost_1	16.67299297	8.634338167	-1.253375577	0.638234123	75.15502274	75.76509512	99.91728701	5360	1304.16205	65.73922393	87.74832254	52.50103348	35.79991732	10.21083092	1.446878876	0.041339396	0.785448532	0.702205366	0.075572412	0.047759517	0.174462705	0.68107429	0.442725156	0.60360941	0.782353746	23.79	24.4	209	145	738	78	14.7648230602334	3.40370038928223	0.581889712058909	0.999530179634412	1.03894899441695	6.35651584045851	0.98038823789354	0.249318959146929	0.68794384817523	6.61851687994884	1.03588684185084	17
211	439	lost_2	18.81310456	6.907860175	-1.873079079	0.753296589	70.79439252	51.65059889	86.29856851	4304	1248.369159	62.18355911	86.9923751	53.30023364	33.5864486	11.59462617	1.460280374	0.058411215	0.700934579	0.708742458	0.105524666	0.047793683	0.137939193	0.818410922	0.281267685	0.703374583	0.835481771	24.54	23.4	185	125	672	87	15.2315462117278	2.99401892879788	0.516913911594571	0.720531216534024	0.657710304769509	5.34249140663792	0.870905749205963	0.337337098068422	-0.173092356387907	6.48207976235333	1.68376391118972	17.5
231	53	lost_1	12.80807844	8.670472927	-0.494815066	0.781544167	64.38536457	74.64454976	97.97261717	5600	1459.461964	69.32337944	88.72048965	60.22637536	29.95525138	8.739141879	1.026585944	0.052645433	0.315872598	0.640676568	0.09529703	0.05259901	0.211427393	0.81750492	0.212430683	0.765825838	0.752259016	21.92	21.2	317	248	677	100	14.6628782986152	2.06077597981925	0.501788968591379	0.680901596414636	0.620640200115977	7.43410582652682	1.04884048024473	0.267758244556492	-0.529368466224419	6.86315839749115	0.388111578841591	19
66	194	lost_1	11.87832292	7.798058397	-0.519452758	0.809355585	64.52557595	81.48799063	94.61042765	5520	1641.196408	71.22621758	89.41049282	55.77899258	33.28777821	9.625146427	1.288559157	0.019523624	0.331901601	0.56443299	0.108247423	0.068884724	0.258434864	0.751356384	0.201877185	0.812335017	0.745479553	21.609	21.8	271	224	630	79	14.5945195193264	2.29506371414826	0.465724083551624	0.684164190819718	0.715475601959983	8.06873421175837	0.908167112925809	0.335355878947785	-0.962380166174878	6.90644821724899	0.528757517035795	16
214	129	lost_1	21.54219032	7.363251664	-1.671812121	0.829292978	65.02135738	64.34844529	90.74293852	4624	1399.962031	65.28592544	88.59173074	53.48837209	35.52444234	9.563360228	1.257712387	0.166112957	0.450878026	0.685789276	0.095238095	0.048368954	0.170603675	0.811242725	0.256410976	0.799443562	0.791189293	29.75	28.6	485	362	1047	153	18.411952639522	2.54343583642285	0.477671427866478	0.74637489306648	0.63606918177192	6.36719577679217	0.75372949059991	0.399550488280283	-0.666924492303324	6.63930024768573	1.71161282757024	20
214	129	lost_1	21.20680421	6.34945809	-2.526969432	0.687530678	74.02912621	43.78794011	88.02104411	4624	1381.009709	65.950995	88.951848	58.09061489	33.21197411	7.686084142	0.970873786	0.040453074	0.970873786	0.727156094	0.087811832	0.048182466	0.136849608	0.719110575	0.203652754	0.652474341	0.844426755	25.8345	24.8	242	179	783	87	14.4913767461894	3.44347786402062	0.493210862613548	0.727432130854831	0.754746438216173	4.28638872362272	0.767867468382403	0.366937458842299	-0.881778531099258	6.5875589504598	2.15423883990802	18
630	441	lost_1	21.90440021	9.988071288	-1.410507353	0.760861622	74.14876899	47.18365208	78.62195441	3872	1380.701938	64.14392813	87.28715816	51.6762703	36.38030382	10.47668937	1.414353064	0.052383447	0.419067575	0.735822113	0.093635251	0.049163607	0.121379029	0.817262745	0.203939908	0.736404983	0.855461311	30.8315	28.3	412	305	975	148	18.3575597506858	2.82918945141537	0.457522153561989	0.68541258669505	0.610738412088187	5.47220092558744	0.753968742720811	0.425251310735211	-0.91576016764825	6.63724855692765	1.25849321721569	20.5
630	441	lost_1	20.64885068	8.752048782	-1.659188233	0.725773195	75.80388411	47.61146497	80.54140127	3472	1300.131168	64.18944333	87.95135406	53.42247692	34.60681312	10.37886024	1.52817574	0.063673989	0.636739892	0.742708848	0.094167079	0.047948591	0.115175482	0.633207116	0.238652042	0.692272805	0.86021621	27.74	25.9	358	271	839	133	18.3030052177231	3.24807400315941	0.532084469797794	0.823095017601249	0.993372919904705	4.91001835536284	0.714428614348558	0.469810786214642	0.0545093886577614	6.54750053448209	1.44959460731765	20
227	129	lost_1	23.06464012	6.168801515	-2.440834519	0.768320445	66.25829505	44.06433495	80.75057442	3824	1296.592139	64.61513749	88.43443999	52.32261358	36.72792241	9.647779479	1.250638081	0.051046452	0.204185809	0.725365544	0.11252384	0.048951049	0.113159568	0.77713379	0.234323432	0.742158337	0.84879791	28.72	26	367	288	825	142	19.94993734326	2.92944955563328	0.442194746689736	0.726579665969259	0.677945769217568	4.66930399524383	0.858003999407928	0.364590120121452	-1.11284593510396	6.53162792912399	2.22307403250443	20
408	90	lost_1	20.96385225	6.29513184	-1.75057538	0.821834906	63.2721202	59.54070981	85.57411273	4096	1417.786311	66.70112828	88.40959242	52.21202003	35.97662771	10.45492487	1.335559265	0.020868114	0.229549249	0.68171186	0.098414624	0.052326085	0.167547431	0.793911695	0.244785473	0.792798488	0.809599826	27.82	25	327	241	808	108	18.3303027798234	2.57581577485658	0.525411300792056	0.71615810684513	0.789750137701792	5.84775531037337	0.771226011620459	0.416702634354551	0.34570998267017	6.6487813856059	1.83091420440356	19
211	400	lost_1	22.86946501	7.486382942	-2.259862803	0.729471879	71.08923604	51.17722603	90.21832192	4048	1451.357158	64.89276623	90.14100456	56.66595335	33.5544618	8.66680933	1.005777873	0.106997646	0.320992938	0.720546724	0.078145892	0.043827069	0.157480315	0.803994282	0.290212183	0.704093889	0.833056596	29.2	26.3	418	328	941	132	19.3390796058137	3.14956740378738	0.473603378366329	0.810601762272943	0.639330972188897	4.68621557762765	0.731344831115938	0.439541746960871	-0.836109323819961	6.68488231018218	1.97013962263637	20
285	321	lost_1	21.79170647	5.57057962	-2.85761706	0.701367677	70.05884389	31.92520776	72.64542936	3520	1311.257875	63.61271139	88.40364245	51.85185185	36.6908965	10.24575978	1.107649706	0.10384216	0.588438906	0.752574003	0.108108108	0.055019305	0.084298584	0.685647663	0.350672646	0.674829967	0.871400244	26.07	24.8	209	148	660	102	15.9373774505092	3.37143497935226	0.520712775913939	0.94989027629511	0.889846317630185	3.70763231726125	0.781894753147762	0.400069342418844	-0.168934328942357	6.51020296175763	2.43198129185284	17
285	321	lost_1	17.03425912	7.192350657	-1.272186844	0.855469123	62.66423358	60.54024457	84.02993247	3936	1274.183942	64.30931605	86.97915712	48.74087591	36.18613139	12.84671533	2.04379562	0.182481752	0.602189781	0.669300912	0.125025329	0.060992908	0.144680851	0.712927687	0.191147273	0.826656247	0.807919178	24.36	24	285	226	559	88	16.8819430161341	2.4165554473258	0.505326079873184	0.681892757697279	0.858940872819544	6.47344245359453	0.837512973033851	0.381544401816167	-0.0537287123486639	6.52426723736279	1.29667492838031	19.5
285	321	lost_1	22.97949318	5.910488339	-2.258598931	0.778311646	57.80380111	57.06605223	88.40245776	3744	1225.764638	65.68160917	88.71932502	47.99385679	37.08965252	13.05432905	1.76617393	0.095987714	0.230370513	0.706736658	0.106036745	0.052668416	0.13455818	0.688507289	0.265027606	0.758712696	0.812652235	29.266	26.7	338	254	912	118	18.5741756210067	2.80699752671783	0.541170727220163	0.757944329749883	0.946783597238566	5.67116023138123	0.860557704050112	0.371237072401683	0.279833037713759	6.47695273038927	2.23826532104913	16.5
211	400	lost_1	20.64738707	7.146540485	-2.161594779	0.708273027	72.29557563	56.69601483	84.360519	4816	1330.820477	68.41775466	89.17348053	60.06485986	31.225388	7.621033125	1.042390549	0.046328469	0.254806579	0.733995859	0.082153209	0.050517598	0.133333333	0.667605219	0.392241379	0.677757805	0.841289621	26.702	24.1	440	344	857	135	16.6433169770932	3.21878069771769	0.519779537881206	0.980491177420786	0.888801159990242	4.27560704111124	0.798036732863845	0.352300725003678	-0.364444422608269	6.54542139870944	1.88750888422115	21
211	400	lost_1	22.35041929	7.406274614	-2.014466682	0.782942358	67.44646392	58.16381638	85.79657966	4112	1475.446464	68.14657687	89.72174358	57.54903725	33.88518985	7.827964729	0.719812849	0.017995321	0.323915782	0.726386555	0.076638655	0.046789916	0.150184874	0.766381818	0.286780377	0.761296125	0.824526649	29.484	27.1	375	288	880	129	19.0525588832576	2.8008318842801	0.481856982931658	0.815110214020165	0.72805100302108	5.45169442467202	0.650384406332132	0.462447231747609	-0.503321839374048	6.65317560643153	1.87260131504409	18.5
317	46	lost_1	16.90602837	6.648183802	-1.709710729	0.672324136	62.41134752	91.81494662	100	2816	1033.248227	66.54219977	89.74246335	35.81560284	36.5248227	24.46808511	3.191489362	0	3.191489362	0.699115044	0.076696165	0.053097345	0.171091445	0.736522745	0.305936073	0.618693341	0.731349702	22.877	23.7	167	107	583	75	14.7986485869487	2.83063751971177	0.564581649542385	0.811239645850719	0.830470717123729	7.20814090941624	0.995898354753134	0.294115011788318	0.0982568595307241	6.31881905128583	1.58883733026059	13.5
66	350	lost_1	21.35466857	8.366523566	-1.597868683	0.806877916	65.28866714	56.19206085	86.59377228	4128	1451.442148	64.79545335	88.73474412	55.50011879	33.42836778	9.479686386	1.544309812	0.047517225	0.403896412	0.727255814	0.089116279	0.047069767	0.13655814	0.718013253	0.187018012	0.773592638	0.825172025	29.48	26.3	451	365	997	140	18.8148877222268	2.74559823535782	0.505323383587184	0.674186680378662	0.804106231166007	6.08356356587157	0.673863558148087	0.466825630815149	-0.422973165584333	6.65829971126322	1.5210717145253	20
393	321	lost_1	22.17278372	7.318805735	-2.199582644	0.736978804	70.31452659	56.98994486	86.91209861	3632	1407.151751	65.30692755	88.91875301	56.50129702	33.30090791	9.208819715	0.972762646	0.016212711	0.129701686	0.724912025	0.080087368	0.049023177	0.14597743	0.626664358	0.45655772	0.701959809	0.833038011	28.76	26.4	479	383	916	162	19.94993734326	3.12947932761985	0.578019489290802	1.08508390320749	1.11044345916395	4.80397445975725	0.659802243857961	0.463461273949929	0.590016705401301	6.60316988006069	1.94652185621005	20
211	123	lost_1	21.82301362	7.877641225	-1.833236758	0.777361428	68.75370041	72.27239082	92.00592154	4544	1277.840142	69.4791018	90.35580316	50.59206631	37.25577265	10.71640024	1.376554174	0.044404973	0.547661338	0.667244969	0.084663428	0.045107564	0.202984039	0.800773977	0.302239293	0.756420226	0.792799558	29.97	28.3	383	289	930	119	17.4068951855292	2.75152129321217	0.498645931498493	0.757902068211982	0.679369137509204	6.41980650954528	0.919250365787254	0.313768890905943	-0.436550074225572	6.5636136393108	1.73794371453185	21
393	153	lost_1	17.08113784	7.892203156	-1.227808379	0.826025186	68.83940182	73.67907657	91.18842465	5520	1395.287386	66.50269904	88.55407763	52.35695709	34.26527958	11.58972692	1.657997399	0.130039012	0.438881664	0.640266353	0.110458284	0.05844105	0.190834313	0.780997264	0.276394474	0.803561731	0.780689812	25.4545	23.8	162	107	505	73	16.4924225024706	2.49183053276101	0.473610369396617	0.816372237401542	0.676888817310494	6.87108692056795	0.95272608025602	0.280513052291117	-0.839052752237182	6.69440784403164	1.1894178500171	18.5
289	557	lost_1	17.47468661	8.261097961	-1.238424408	0.798769089	67.95430633	68.22008419	91.52134696	5088	1511.529836	64.77320278	88.20358529	55.80940929	33.59386743	9.589658801	0.992033669	0.015030813	0.270554637	0.669616519	0.112669976	0.051946183	0.165767321	0.777298182	0.166723602	0.783058587	0.791423785	25.95	24.1	309	244	773	101	18.4390889145858	2.59797515711756	0.453514660182006	0.633451562473407	0.678680094742729	6.65036089697394	0.871415816358643	0.309607871024182	-0.964017050752713	6.73758116091832	1.15872938563716	19.5
628	123	lost_1	21.01377307	5.955714442	-2.423284129	0.747667595	67.36577181	60.37340046	89.8258863	4192	1433.674497	69.62936089	89.43298185	53.02013423	35.67533557	9.941275168	1.321308725	0.020973154	0.230704698	0.698183761	0.086360399	0.048076923	0.167378917	0.731302148	0.356479869	0.715974359	0.817154987	26.9665	24	451	350	657	143	19.3390796058137	2.96748667882436	0.521885449116949	0.940071235598665	0.820083335399519	5.01309382617162	0.795338026250474	0.397301215955429	-0.232560101940894	6.6484403588449	2.20115928310757	20.5
81	155	lost_1	16.98761541	4.806101085	-1.519023396	0.838408748	58.77683034	66.47058824	91.64705882	4384	1601.345487	66.63787582	90.26634468	54.95442517	34.98970891	8.673919435	1.293737136	0.08820935	0.499852984	0.667147667	0.12025012	0.06381273	0.148789482	0.741550109	0.195428744	0.820195222	0.7724034	22.42	19	115	86	362	43	13.6014705087354	2.40938449401502	0.485542679895393	0.719695070151241	0.74967385108459	6.50791373483085	0.738756597940079	0.427703396341089	-0.65756186168286	6.78116294978784	1.786591630757	15
211	123	lost_1	21.57122869	5.466944963	-2.712838677	0.721901362	71.05178514	33.91248391	78.15315315	4096	1419.471213	68.7032532	89.82709801	55.41974912	34.6091991	8.973946607	0.964940495	0.032164683	0.064329366	0.744833068	0.084260731	0.053789083	0.117117117	0.662625254	0.294267123	0.689965924	0.863010983	26.11	23.2	232	207	804	94	17.9443584449264	3.28390592587547	0.506537986729525	0.791225081756133	0.900565597277622	4.12560201909976	0.804101608629158	0.374886704083334	-0.342007553660877	6.60995417498403	2.36295665691168	19.5
46	426	lost_1	13.23840386	7.716823698	-0.919561346	0.745793895	70.75522228	58.53201179	86.28448969	5120	1506.695233	67.37291148	88.35492357	56.72201393	32.53883235	9.025174076	1.580074987	0.13390466	0.615961435	0.692883895	0.126741573	0.064719101	0.115655431	0.71388251	0.430797733	0.714269447	0.842792431	20.54	20	185	136	587	83	14.5945195193264	3.03011699394594	0.543887150978951	0.993520902648757	0.84827386202806	6.21517891697415	0.980908322933392	0.262443763019012	-0.134097604320687	6.7837987758787	0.744897714697467	18
557	426	lost_1	17.89667241	7.742987264	-1.586315698	0.737209504	77.19600413	45.93383873	78.56650586	4496	1447.176025	64.41090444	86.70421827	57.83672063	29.65897348	10.71305546	1.722356183	0.068894247	0.723389597	0.746716162	0.103369503	0.049685894	0.100228441	0.76839256	0.256943515	0.692771094	0.860493951	24.03	21.5	290	226	642	102	17.6351920885484	3.02010901276759	0.47105980405889	0.764331370545525	0.692660460110147	4.76172425913135	0.653933400278652	0.453602124804079	-0.897334695678252	6.62849816469292	1.37400901712165	19
211	628	lost_1	18.08805718	7.411036342	-1.600848574	0.779857872	69.29311121	58.00495384	86.69218644	3968	1413.979289	65.37691438	88.02361956	51.84601531	35.38946421	11.18865376	1.463304818	0.112561909	0.585321927	0.706864154	0.110312811	0.054603736	0.128219299	0.777250464	0.3480171	0.754401204	0.820882841	25.1095	23.9	292	235	602	75	17.4068951855292	2.80297294457153	0.511516941068426	0.903999824115027	0.717830957120129	6.15238451090307	0.795244155589967	0.409357725702661	-0.371208528112496	6.64869749807801	1.48469716066038	15
211	628	lost_1	19.96797035	7.196579145	-1.667658727	0.808470864	58.99795501	57.40219893	84.32625927	3968	1301.214724	65.06520571	89.11352299	49.74437628	37.14212679	11.50306748	1.431492843	0.178936605	0.690184049	0.710541989	0.109589041	0.052888624	0.126980345	0.728481798	0.298571429	0.789394452	0.819273755	27.0745	25.9	372	295	822	140	18.0554700852678	2.61436599962591	0.495457573360222	0.849075997776406	0.78100949161966	6.43000191057514	0.85531656712588	0.37321588995613	-0.497440827808837	6.56599978970756	1.66213244424978	21.5
62	292	lost_1	19.43160179	9.360789704	-1.263620472	0.78966481	73.60178971	55.78429179	86.50704856	4256	1346.616555	64.76870692	88.09099149	55.03355705	33.84787472	9.686800895	1.364653244	0.067114094	0.514541387	0.718444079	0.091137486	0.04747466	0.142943775	0.779713441	0.200863021	0.770536216	0.834890047	28.1455	26.4	291	224	789	121	17.1172427686237	2.74300046955884	0.449880800879522	0.68824255971278	0.674304407519334	5.89685338464507	0.840193452128734	0.361744155464997	-1.01791078789256	6.63471347528295	1.12067269271806	18
630	40	lost_1	17.86055104	7.229541563	-1.311990867	0.838993573	67.61517615	66.90761238	97.60560199	4304	1268.957543	63.7358194	87.49715249	54.4263776	32.24932249	11.3369467	1.716350497	0.27100271	0.361336947	0.657296547	0.098212736	0.056220718	0.188269998	0.794361587	0.122347635	0.81715094	0.762724107	24.77	23.6	289	211	763	91	15.7480157480236	2.25241095007106	0.46299879373493	0.478997542791192	0.648795978717501	6.46269550961516	0.948197764709451	0.305809622181169	-0.824562648760839	6.5840946628476	1.27874985896547	16
214	129	lost_1	24.28631094	6.29449413	-3.093669027	0.65692413	75.86206897	32.0249777	84.80523342	3920	1606.753864	71.78497425	90.74447931	58.73959572	34.24494649	6.569560048	0.386444709	0.059453032	0.594530321	0.772051948	0.06774026	0.045506494	0.114701299	0.649303089	0.418762978	0.628815263	0.859843095	28.99	28.9	439	326	1000	155	19.0262975904404	3.64073668232131	0.550399860101726	1.01076765282631	0.973939719387191	3.26270703710891	0.572379412627673	0.485000363682373	0.0300577787029555	6.72444538934814	2.49810319936646	18.5
578	62	lost_1	16.80629303	6.659522686	-1.244160328	0.867616537	59.98234775	71.36299435	90.09533898	4608	1240.975816	66.80435975	88.05620609	50.87378641	35.46337158	12.1270962	1.500441306	0.035304501	0.476610768	0.6221268	0.122421487	0.059947798	0.195503915	0.740479694	0.256580688	0.841018551	0.767765326	24.74	23.2	176	120	618	89	16.5227116418583	2.29132274701754	0.496797014886362	0.784962495919391	0.793764921119597	7.36579551033016	0.975194975889437	0.282572097153723	-0.139966506196911	6.5157517191919	1.3888611705442	15
152	70	lost_1	15.3906384	8.31604391	-0.958833535	0.799891466	66.77908938	66.31325301	90	4816	1438.639364	67.39390789	87.35709482	55.23970128	33.48590701	10.14213443	1.084076126	0.048181161	0.650445676	0.679832304	0.10988526	0.054280671	0.156001765	0.769183583	0.333702896	0.759998184	0.810591775	23.785	23.3	355	268	846	127	15.8429795177549	2.70318942066589	0.505283191883522	0.825611989375154	0.715313884249425	6.8442219053739	0.852141804513779	0.364684923631503	-0.551877161990497	6.72735324536424	0.849830888845865	18
415	194	lost_1	19.34658862	9.870390801	-1.135956593	0.790184918	70.1750547	63.84329175	87.7216021	5216	1551.653392	68.72544794	89.61373313	53.12910284	35.8643326	9.693654267	1.269146608	0.043763676	0.612691466	0.687710843	0.111228916	0.053204819	0.147855422	0.79469054	0.268569963	0.776662123	0.817537231	29.1855	27.9	431	326	990	134	17.0293863659264	2.69225888112566	0.486622741967533	0.73633636607192	0.674963041210406	6.32697726248483	0.800461797339511	0.364068424420621	-0.599261558592847	6.77525151005718	1.02678427660845	20
155	623	lost_1	15.51110178	6.71475314	-1.337895918	0.81144958	68.24064358	50.80475857	81.80545836	5280	1332.572228	64.9936585	87.6244152	53.58516964	33.9629241	10.70304302	1.713885974	0.034977265	0.524658972	0.632482748	0.117156155	0.063232226	0.187128872	0.692147196	0.185614986	0.766874276	0.833702591	21.62	21.1	166	107	531	61	13.7477270848675	2.66254039913012	0.514812129810478	0.66067368496104	0.86364577345113	5.8885140417596	0.990218289065598	0.251147536290688	-0.237426115779672	6.59769335067185	1.25446164064885	14.5
630	52	lost_1	22.00200081	8.165459913	-1.898245982	0.764394111	72.39773188	48.51124164	85.49726555	4544	1319.199676	64.32634635	87.38020033	51.33657351	35.98622924	11.19886594	1.417577967	0.060753341	0.364520049	0.7248	0.09456	0.04624	0.1344	0.805694119	0.268537074	0.723668561	0.840998662	28.79	27	305	236	743	102	17.3205080756888	3.08669697216944	0.480235680681892	0.783079435945039	0.640772689024743	5.07788239426633	0.920427343140131	0.294044157813231	-0.760078409407579	6.58086398135375	1.68462314738898	17
285	153	lost_1	14.99499576	8.712424699	-0.825062994	0.811123984	66.59123055	62.39388795	84.15393322	4672	1156.806789	63.7940074	86.24746657	54.79490806	33.29561528	10.57991513	1.244695898	0.084865629	0.848656294	0.681259692	0.10903018	0.059167363	0.150542765	0.750073541	0.166976255	0.794299557	0.830365209	24.02	23	393	299	754	134	16.0312195418814	2.57353595409118	0.462251419684137	0.56625402868324	0.728839288183616	6.88247201592567	1.05046217256977	0.252279672470761	-0.819801057038572	6.51682532953096	0.73093113177647	18
211	121	lost_2	19.77073162	6.047720564	-2.234026722	0.742083767	66.22746186	40.13180715	76.27471384	4416	1349.891817	63.33768977	87.38605446	56.38002774	32.07350902	10.0554785	1.421636616	0.069348128	0.069348128	0.749771689	0.08506197	0.049054142	0.116112198	0.756970379	0.370310759	0.696139064	0.86214928	24.62	23.9	337	262	840	122	17.9722007556114	3.17406000573398	0.529526367615438	0.857034114840244	0.768339357966257	4.72262177503132	0.84495139446006	0.323963775057476	-0.25395853341941	6.55147185924494	1.99810887393836	21.5
62	199	lost_1	20.87312551	6.469102466	-2.355735978	0.736856652	66.87723153	44.06593407	77.33516484	4240	1196.06262	62.82152554	87.72829645	54.60038451	34.52348256	9.887393573	0.933809393	0.054929964	0.192254875	0.747962248	0.093522094	0.051480051	0.107035607	0.810562118	0.321156036	0.709288765	0.857076082	26.3	24.7	346	289	727	139	18.5202591774521	3.01469592977468	0.485476068411204	0.731284148604358	0.621768657942808	4.34121571106528	0.857065488746338	0.349183011775918	-0.805586767152375	6.44762527681623	2.0674579310574	19.5
211	439	lost_2	16.28548477	6.773386833	-1.398332004	0.815931063	68.94502229	71.37284042	90.11703511	5568	1409.239227	67.62883033	87.23579687	50.52005944	34.50965825	13.13150074	1.801634473	0.037147103	1.448736999	0.668232592	0.1029335	0.058043637	0.17079027	0.768261147	0.234899775	0.791703062	0.781252206	23.66	22.6	251	188	666	91	15.6843871413581	2.42688041815002	0.512899418989727	0.706391122537649	0.789901336243964	6.64651111335865	0.950863570655644	0.283963724884722	0.19147165005066	6.68754986249438	1.37583797768871	20
227	629	lost_1	14.64167468	5.600446094	-1.86942369	0.689236532	74.5518146	83.20209974	99.43132108	6016	1378.189768	66.29305312	89.55861824	57.10537822	31.78836904	9.619588981	1.399212943	0.087450809	0.480979449	0.669663317	0.095187731	0.051119337	0.184029614	0.693559238	0.41815541	0.65115361	0.756122844	19.707	16.7	231	184	590	85	14.0712472794703	3.05483037876082	0.54654977632417	1.02334255115284	0.848983279576223	6.79019415480883	1.06422230478411	0.221626493802156	-0.215553931728687	6.72432579254073	1.66666284693928	16
400	123	lost_2	12.99128125	8.558417107	-0.659402105	0.634613689	66.25	49.21630094	97.49216301	3632	1245	62.76706827	92.08835341	66.5625	25.3125	7.1875	0.9375	0	0	0.768421053	0.065964912	0.043508772	0.122105263	0.776992729	0.349434341	0.606808766	0.819854927	20.541	20	266	197	648	108	14.5945195193264	2.73254360660539	0.523502969428064	0.89562212623405	0.719083121759926	6.0819894450747	0.963759358450023	0.346827009954154	-0.277013872595561	6.68571693158002	0.438777232572419	20.5
358	90	lost_2	21.40088746	7.677131261	-2.011507684	0.73769794	72.09003215	52.55709231	84.33579929	4208	1521.373633	64.06496752	87.8278895	57.0096463	32.86173633	9.260450161	0.803858521	0.064308682	0.739549839	0.746938776	0.084033613	0.047539016	0.121488595	0.689627978	0.25782202	0.713234174	0.843170765	27.86	27.1	330	240	884	118	16.9705627484771	3.12516668003484	0.535226449271708	0.766380928129087	0.89701507400935	4.89845421025858	0.613644968202299	0.481166623044582	-0.0279972097620041	6.695830439553	1.79159827957103	19.5
46	541	lost_2	13.35188318	6.063075415	-1.365924337	0.743138972	71.14586658	56.05237943	86.52187799	4688	1336.564315	62.51050757	88.03206529	55.63357804	33.89722311	9.415895308	1.053303543	0	0.446856049	0.644383988	0.120093276	0.067236689	0.168286047	0.721203403	0.315612726	0.690325585	0.828351435	18.84	17.5	181	142	552	63	14.7648230602334	2.87588888936968	0.523076228670354	0.856168777169549	0.80221011836052	6.19341198048378	0.885991269144341	0.320945636997821	-0.370312902426339	6.59136194403884	1.2290045503309	16
119	285	lost_2	20.39118382	7.202764656	-1.73318284	0.806128465	64.78286734	59.50019833	81.77310591	4816	1504.266508	64.60582208	87.89752091	57.3864763	33.1152092	8.467182233	1.011302796	0.019829467	0.475907198	0.692929293	0.098212898	0.054545455	0.154312354	0.717972143	0.189142979	0.778691957	0.822810435	27.64	28.5	355	261	893	110	18.0277563773199	2.68387242487418	0.497421143499148	0.69713481407831	0.814854332380948	5.871153909582	0.677277847710967	0.436136212802421	-0.289136721941529	6.67295579798267	1.69296834740201	20
46	541	lost_2	4.537290837	5.91897341	0.924637005	0.436186442	29.88047809	90.4	100	4768	1962.007968	85.88973001	96.15647032	62.15139442	24.70119522	11.15537849	1.992031873	0	0.398406375	0.473972603	0.03652968	0.047488584	0.442009132	0.661923003	0.601474617	0.341907039	0.790157032	15.25	18.6	154	106	533	68	12.7279220613579	3.10138917212916	0.670167219431091	0.721404794134333	1.09914223101471	8.92188320927819	0.669473881492027	0.542145757936332	0.922326077679331	7.13308422458175	0.6685257341622	18
33	585	lost_2	14.21461961	7.948911695	-1.025351535	0.721986165	73.87996619	82.41014799	98.52008457	5136	1167.120879	71.89028206	91.60080655	56.33981403	32.24852071	10.18596788	1.141166526	0.084530854	0.67624683	0.67835891	0.091450047	0.056686502	0.173504541	0.684940067	0.380227204	0.698557358	0.768061158	22.0075	23.2	326	244	764	112	15.0332963783729	2.91717317038259	0.509642415817208	1.00885730160415	0.848319811156147	7.03960406343993	1.21735526983703	0.186256719853056	-0.541770722472599	6.6476947207546	0.861508577010862	19
107	287	lost_2	18.69186527	8.404855093	-1.235033968	0.842533911	68.11594203	65.63758389	86.14765101	4448	1479.918411	62.87126127	86.63604499	53.65002684	35.02415459	10.2791197	0.966183575	0.080515298	0.40257649	0.66280295	0.118955626	0.054092027	0.164149397	0.801706702	0.177067897	0.819204578	0.802889141	27.43	28.8	366	293	963	122	18.8944436276912	2.42942009644277	0.459367854774363	0.636438709539261	0.63448184213577	6.54565791804002	0.787297423468412	0.414374239599962	-0.948850445424315	6.75191309550218	1.2069582429659	20
33	585	lost_2	13.91774032	6.977641738	-1.02796755	0.817215808	65.86766542	85.41458541	98.62637363	4512	1312.203745	69.05112022	88.34351719	52.00998752	33.83270911	12.13483146	1.947565543	0.074906367	1.02372035	0.615181518	0.097029703	0.057205721	0.230583058	0.767360202	0.178702571	0.808665866	0.717749258	21.25	21.2	147	112	545	62	14.3178210632764	2.30574625316837	0.495963072214051	0.662421393072416	0.732754099954412	7.65776459810564	1.05413429315244	0.250272302334043	-0.3075921980857	6.66120289348444	1.00649626913138	15.5
629	227	lost_2	17.836085	5.447251537	-2.061261171	0.775633629	64.43494777	67.32367609	91.85466635	3888	1416.129155	64.17075291	87.8078091	54.53466287	34.71035138	9.449192783	1.282051282	0.02374169	0.522317189	0.684569304	0.105350134	0.053294774	0.156785788	0.723997261	0.229372362	0.75009617	0.795675108	23.6645	22.6	198	152	647	92	15.3948043183407	2.71114600916291	0.483866920754044	0.733974745478344	0.790369793198095	5.94840477355064	0.776310699398121	0.429700018605066	-0.615482703559514	6.68406099591803	1.98758631242946	17
582	344	lost_2	18.02049843	7.683194648	-1.484004968	0.774434045	73.6677116	44.12041392	73.65945437	3648	1405.13605	60.05090148	85.80541069	57.0846395	32.60188088	9.184952978	1.034482759	0.062695925	0.062695925	0.737441959	0.115660616	0.055719713	0.091177712	0.751966629	0.203990348	0.720938664	0.873631824	24.48	23.6	228	176	722	98	16.0934769394311	2.98750594794387	0.461532077975085	0.687344571521446	0.720163843857771	5.06464946368453	0.752435452381133	0.458160711797419	-0.966445316942582	6.66469442362412	1.31888538068642	20.5
440	101	lost_2	16.67927797	6.950015254	-1.010290583	0.905098827	60.58846303	74.419055	89.73663826	5216	1375.337205	67.92812715	88.64145097	50.4258614	35.67557104	12.15640728	1.606658924	0.135501355	0.174216028	0.621332796	0.114124408	0.0637161	0.200826696	0.844319102	0.117240927	0.877037242	0.723278768	25.08	25.5	239	176	726	122	17.7763888346312	1.83722093554368	0.452051933963345	0.500763731713869	0.523150207875329	7.23084022434461	0.99156110250453	0.276291250495407	-1.27543768227619	6.68814335499933	1.13326238269383	20
560	623	lost_2	19.21686494	8.406009167	-1.284474744	0.842179325	64.82388617	62.57582828	87.91413906	4960	1332.221134	67.08773168	88.49341088	51.31793795	36.6689993	10.82341964	1.142990436	0.046652671	0.746442734	0.667226891	0.111715274	0.054770143	0.166287692	0.779218445	0.167096926	0.826165067	0.804985404	27.721	26.5	212	150	747	93	17.1464281994822	2.44417535397933	0.461535458009458	0.640058322342582	0.690486539332955	6.3734312022646	1.00777517333977	0.249323037278881	-0.662340198395862	6.62264857754705	1.25664552076827	16.5
415	231	lost_2	13.60330682	8.101755708	-0.698778142	0.821993597	68.34090909	80.65469425	97.88588316	3952	1184.367273	61.38544248	83.22571929	49.47727273	34.68181818	13.34090909	2.363636364	0.136363636	0.863636364	0.633178556	0.115449557	0.060785141	0.190586745	0.830689978	0.181564347	0.806970112	0.72237441	22.69	22.2	199	153	690	104	16.2480768092719	1.94740901841395	0.485204030280046	0.643471032759051	0.57495454168134	7.71597422494399	1.01407159609172	0.294277315178972	-0.747297341380722	6.53712946968234	0.629316397183578	16.5
440	101	lost_2	16.41351597	7.724109036	-1.447442942	0.683967453	77.57983193	65.03026227	96.60390047	4608	1388.111597	60.40751331	86.26202044	54.21848739	32.87394958	11.42857143	1.378151261	0.100840336	0.806722689	0.706739006	0.091090805	0.056824672	0.145345517	0.636456376	0.378713241	0.655920733	0.811730712	22.93	20.9	130	108	488	68	14.4913767461894	3.3032477457799	0.556896521806341	1.03782778725567	0.957287572258201	5.83913472014476	0.858001425406741	0.371962215597564	-0.0436408690247995	6.66505975538765	1.23541547214296	16.5
206	210	lost_2	10.22052399	4.889662489	-1.023076073	0.762809436	62.84957315	96.1130742	99.88221437	4272	1109.157492	68.65317978	88.25800041	47.18869591	35.35472476	14.68943185	2.678834266	0.088313218	0.412128349	0.521362229	0.116099071	0.065944272	0.296594427	0.741063422	0.336846903	0.735195106	0.619997206	16.51	16.1	237	189	641	109	16.2480768092719	2.28054264485451	0.523518557455225	0.877683736319638	0.771695974461446	9.50791623543245	1.21761551649115	0.179030595148362	-0.35129548918597	6.44753257978662	1.12332492837501	17
46	557	lost_2	14.52324192	6.2916932	-1.545677539	0.693814939	73.92550143	93.07944308	99.42669943	4096	1433.319689	59.97532557	88.64519077	52.64019648	34.54768727	11.46131805	1.30986492	0.040933279	0.32746623	0.647193585	0.093274423	0.049746359	0.209785632	0.704739959	0.417518628	0.62784263	0.742786153	19.54	21.3	190	144	575	67	16.3707055437449	3.11738806503137	0.555023004928625	1.00080817892341	0.823654315231821	7.20019109746401	0.859036811201942	0.366554518957256	-0.207197611288763	6.69562389148283	1.35415829824096	16
408	90	lost_2	21.61630881	6.844831507	-1.881839205	0.802355481	59.20788098	64.93062538	90.97124472	3984	1288.308806	65.2676759	88.48797637	51.02533172	38.3393647	9.851226377	0.763972658	0.020104544	0.22114998	0.698590476	0.087009524	0.044952381	0.169447619	0.683575146	0.363166675	0.770952802	0.797509674	29.0235	28	218	180	710	89	18.1383571472171	2.68360230268943	0.538600229298132	0.919614961274554	0.918546885575255	6.49830988565488	0.803668529307948	0.384126174963367	-0.013200823735849	6.51351601410338	1.88035138986137	16
62	292	lost_2	15.28708538	7.280545064	-1.042256587	0.855865789	65.53144305	75.59816194	92.55268579	5408	1287.139553	65.50052475	87.7432033	49.72279423	36.14763187	12.14953271	1.869158879	0.110882306	0.142562965	0.626089121	0.113185628	0.060078002	0.200647249	0.733769382	0.293092385	0.820771809	0.767149901	23.55	23.1	295	242	662	90	16.8819430161341	2.39548966372222	0.523181119689922	0.820636463971715	0.827651826555104	7.34961196730821	1.04042092299223	0.243060388794508	-0.0590269452815584	6.62282116064366	1.06937495844223	17
289	557	lost_2	7.144639397	5.929822905	0.03643899	0.728823237	52.4219591	89.22413793	96.98275862	5328	1666.238967	77.54739214	92.45033386	59.20344456	29.92465016	9.580193757	1.291711518	0	0.107642626	0.60295104	0.065057009	0.050301811	0.281690141	0.6696173	0.329050704	0.709582003	0.772004776	14.436	14.8	152	112	447	57	11.7473401244707	2.61161526282108	0.546954755898511	0.878467960713423	0.854440967533744	8.02071671049414	0.946651546240748	0.338538709381166	-0.34727632677916	6.99826434641461	0.192677820096882	16
441	344	lost_2	17.57859625	6.63210418	-1.355802591	0.851167635	62.17280519	56.78869323	82.64596849	4672	1228.230716	65.33440759	87.32166136	47.83414408	35.4644429	14.130183	2.316423442	0.231642344	0.277970813	0.67961165	0.131578947	0.057230455	0.131578947	0.713024283	0.384780903	0.812928185	0.810007504	24.22	23.5	305	231	793	126	16.7332005306815	2.3605327182651	0.519280607186519	0.89507581243155	0.848577551553186	6.4687170505441	1.08142672151191	0.246124894838401	-0.213472753338598	6.5984105929797	1.39166450231591	19
440	101	lost_2	18.33011776	7.250867964	-1.524180685	0.816504915	65.05410567	56.03311047	87.10601719	3920	1391.679185	63.93441423	87.89202718	52.54614895	34.91406747	10.78930617	1.623169955	0.127307447	0.318268619	0.677549919	0.108472747	0.060982191	0.152995143	0.761895311	0.156956257	0.791748333	0.816765399	24.9995	22.9	114	79	490	75	16.5227116418583	2.57470855476887	0.457741868305708	0.589926883605079	0.706813837583844	6.19126331858047	0.785882331522983	0.409274612428576	-0.862739946038969	6.62562132733853	1.45632202439177	19.5
119	321	lost_2	15.23432932	7.810852836	-0.988368068	0.822472961	66.20481928	63.34605342	85.51918056	5296	1365.812048	68.06160302	89.11126323	53.03212851	35.18072289	10.22088353	1.40562249	0.16064257	0.381526104	0.645231892	0.10109432	0.057529964	0.196143825	0.725139748	0.302720599	0.788962868	0.814728417	23.48	23.2	222	153	682	84	15.0665191733194	2.53809844864221	0.506030235262677	0.871703415159078	0.808797498141531	6.94279844803232	0.966821414222916	0.263778336091004	-0.325808230395897	6.64365912748371	0.948880703631478	16
153	321	lost_2	23.23647947	5.010751317	-2.642766375	0.755022835	60.01642036	54.45886024	85.59697816	3696	1404.245649	67.53883601	89.2959844	53.36617406	35.10673235	10.22988506	1.231527094	0.065681445	0.377668309	0.723845999	0.088288651	0.05254317	0.13532218	0.664500423	0.381487776	0.73852613	0.830735249	28.6755	26.6	377	300	839	160	21.7255609824004	2.9839397135331	0.529641343741215	0.939626323598908	0.956231548318711	4.72255362383531	0.742062547902803	0.426485922160314	0.0987013822627144	6.60720413652318	2.54648074463379	20.5
153	321	lost_2	17.86287037	6.596754536	-1.532774376	0.820134642	60.12906846	80.70716992	94.21916655	5024	1344.924804	67.95017725	88.81257886	50.77160494	35.94276094	11.85465769	1.360830527	0.070145903	0.505050505	0.648711043	0.100936258	0.051686546	0.198666154	0.769611964	0.246575347	0.791670852	0.752915197	25.4765	24.7	223	167	652	94	16.8226038412607	2.47355145954152	0.467481247752249	0.761171652782735	0.696608853661795	7.30866505047262	0.873543351528703	0.332512124260738	-0.868538372704754	6.6124448999084	1.59195781239428	17
560	623	lost_2	15.76592527	6.187714027	-1.402358675	0.848598068	64.28571429	63.68260427	92.31943032	4688	1431.938993	62.66026278	89.21574197	53.99084901	33.60447382	10.65073716	1.677681749	0.076258261	0.432130147	0.657875809	0.114361064	0.056101654	0.171661472	0.813571955	0.188576821	0.809783614	0.776029186	22.17	18.6	195	164	684	67	12.8062484748657	2.24915866714645	0.454776848575211	0.651562515035971	0.577062145700097	6.69795978712921	0.930368950470726	0.343313574409208	-1.43912930218161	6.78296033518117	1.39332301341996	14.5
[truncated: 690 more rows]
