# Supplementary material for: Generating Douglas-fir Breeding Value Estimates Using Airborne Laser Scanning Derived Height and Crown Metrics
Source: Front Plant Sci. 2022 Jul 14;13:893017. doi: 10.3389/fpls.2022.893017 (PMC9330362; doi:10.3389/fpls.2022.893017)
Supplement: Supplementary file 6 [file Data_Sheet_3.CSV]

id	fem	male
1	NA	NA
2	NA	NA
3	NA	NA
4	NA	NA
5	NA	NA
6	NA	NA
7	NA	NA
8	NA	NA
9	NA	NA
10	NA	NA
11	NA	NA
12	NA	NA
13	NA	NA
14	NA	NA
15	NA	NA
16	NA	NA
17	NA	NA
18	NA	NA
19	NA	NA
20	NA	NA
21	NA	NA
22	NA	NA
23	NA	NA
24	NA	NA
25	NA	NA
26	NA	NA
27	NA	NA
28	NA	NA
29	NA	NA
30	NA	NA
31	NA	NA
32	NA	NA
33	NA	NA
34	NA	NA
35	NA	NA
36	NA	NA
37	NA	NA
38	NA	NA
39	NA	NA
40	NA	NA
41	NA	NA
42	NA	NA
43	NA	NA
44	NA	NA
45	NA	NA
46	NA	NA
47	NA	NA
48	NA	NA
49	NA	NA
50	NA	NA
51	NA	NA
52	NA	NA
53	NA	NA
54	NA	NA
55	NA	NA
56	NA	NA
57	NA	NA
58	NA	NA
59	NA	NA
60	NA	NA
61	NA	NA
62	NA	NA
63	NA	NA
64	NA	NA
65	NA	NA
66	NA	NA
67	NA	NA
68	NA	NA
69	NA	NA
70	NA	NA
71	NA	NA
72	NA	NA
73	NA	NA
74	NA	NA
75	NA	NA
76	NA	NA
77	NA	NA
78	NA	NA
79	1	64
80	2	24
81	3	11
82	4	20
83	4	20
84	3	11
85	3	23
86	2	24
87	5	65
88	3	11
89	6	20
90	3	23
91	7	63
92	8	54
93	9	6
94	10	66
95	11	23
96	12	33
97	13	60
98	14	26
99	6	20
100	15	1
101	16	58
102	17	39
103	18	13
104	19	11
105	20	4
106	13	67
107	14	26
108	21	3
109	22	35
110	23	11
111	19	11
112	24	4
113	14	12
114	9	2
115	25	54
116	26	36
117	27	30
118	7	27
119	28	50
120	29	7
121	29	30
122	7	27
123	29	7
124	30	29
125	31	39
126	29	63
127	32	68
128	19	21
129	30	29
130	19	3
131	26	69
132	14	36
133	30	29
134	13	40
135	33	36
136	32	70
137	34	15
138	33	36
139	32	70
140	35	1
141	36	14
142	30	43
143	37	13
144	22	35
145	38	48
146	11	23
147	8	54
148	7	63
149	7	27
150	19	11
151	39	17
152	17	71
153	23	11
154	23	11
155	33	26
156	36	69
157	27	7
158	15	1
159	32	68
160	32	72
161	27	7
162	15	1
163	32	68
164	9	2
165	21	3
166	29	63
167	21	3
168	25	8
169	40	60
170	14	12
171	14	12
172	40	60
173	25	54
174	33	69
175	10	66
176	33	36
177	20	4
178	33	69
179	27	63
180	31	39
181	16	8
182	31	39
183	41	25
184	31	71
185	41	25
186	16	8
187	18	60
188	35	1
189	18	60
190	3	11
191	18	60
192	36	14
193	42	3
194	10	50
195	40	67
196	36	14
197	36	14
198	22	64
199	18	67
200	13	40
201	43	7
202	44	47
203	9	24
204	29	7
205	21	23
206	19	23
207	21	23
208	13	67
209	19	3
210	31	44
211	6	2
212	1	64
213	31	44
214	9	24
215	45	73
216	29	27
217	46	59
218	4	6
219	18	67
220	14	36
221	27	30
222	22	64
223	22	64
224	34	22
225	40	67
226	7	43
227	10	50
228	10	50
229	47	71
230	42	3
231	10	50
232	42	3
233	9	20
234	9	20
235	19	21
236	31	71
237	48	74
238	18	60
239	20	24
240	28	50
241	27	63
242	28	50
243	33	69
244	10	66
245	49	75
246	40	60
247	25	8
248	13	60
249	26	69
250	26	69
251	24	4
252	5	65
253	24	4
254	41	8
255	41	8
256	7	30
257	50	51
258	39	17
259	51	66
260	36	69
261	39	17
262	51	66
263	17	71
264	2	24
265	7	27
266	52	76
267	25	58
268	16	54
269	17	39
270	30	43
271	8	54
272	16	54
273	25	58
274	31	17
275	6	20
276	32	68
277	32	72
278	32	72
279	7	30
280	5	65
281	25	54
282	30	63
283	10	66
284	29	30
285	20	24
286	20	24
287	20	4
288	27	63
289	41	25
290	16	8
291	48	74
292	35	1
293	18	13
294	32	70
295	32	70
296	47	71
297	7	43
298	34	22
299	18	67
300	53	51
301	43	7
302	43	7
303	46	59
304	44	47
305	4	6
306	44	47
307	9	24
308	29	7
309	19	23
310	19	23
311	50	66
312	24	6
313	47	39
314	53	50
315	47	39
316	12	36
317	54	16
318	42	11
319	55	77
320	51	66
321	33	36
322	1	64
323	20	4
324	8	16
325	42	23
326	6	2
327	29	7
328	51	66
329	27	43
330	9	2
331	6	2
332	28	50
333	26	36
334	2	4
335	27	43
336	47	17
337	32	68
338	53	66
339	28	50
340	15	22
341	18	13
342	8	16
343	32	68
344	41	16
345	56	68
346	18	13
347	47	17
348	33	36
349	48	74
350	18	13
351	6	2
352	7	27
353	33	26
354	42	21
355	10	53
356	18	13
357	27	63
358	30	29
359	18	40
360	41	16
361	13	60
362	42	21
363	31	17
364	28	53
365	7	27
366	55	77
367	48	74
368	49	75
369	57	78
370	9	20
371	37	67
372	55	77
373	38	48
374	34	64
375	12	69
376	8	58
377	29	30
378	7	43
379	58	16
380	12	69
381	41	58
382	25	8
383	29	30
384	34	64
385	13	37
386	37	13
387	13	37
388	18	40
389	10	50
390	44	39
391	14	26
392	9	24
393	30	43
394	14	69
395	10	50
396	24	6
397	14	36
398	36	26
399	25	8
400	17	71
401	9	24
402	31	44
403	14	36
404	24	6
405	59	75
406	34	15
407	14	36
408	14	33
409	31	44
410	50	53
411	21	3
412	44	71
413	44	17
414	41	54
415	47	71
416	18	40
417	10	28
418	2	4
419	44	71
420	53	51
421	17	39
422	47	71
423	47	17
424	15	35
425	19	21
426	17	71
427	18	37
428	10	28
429	37	67
430	2	4
431	31	71
432	28	51
433	31	47
434	42	19
435	19	23
436	19	21
437	55	77
438	37	60
439	10	28
440	2	4
441	27	43
442	39	71
443	14	33
444	41	16
445	42	11
446	18	40
447	41	54
448	42	11
449	20	2
450	34	35
451	24	6
452	34	35
453	47	17
454	12	36
455	15	64
456	14	69
457	53	50
458	14	69
459	14	69
460	15	35
461	40	60
462	28	53
463	28	53
464	9	2
465	10	28
466	21	11
467	40	60
468	10	28
469	48	74
470	16	25
471	59	75
472	29	7
473	7	63
474	13	40
475	21	3
476	18	60
477	18	60
478	1	64
479	44	17
480	18	67
481	10	50
482	42	23
483	60	67
484	41	54
485	17	71
486	8	54
487	31	17
488	61	72
489	17	71
490	53	66
491	33	26
492	34	64
493	33	26
494	29	27
495	25	58
496	29	27
497	37	13
498	19	21
499	33	69
500	30	63
501	30	63
502	22	35
503	13	37
504	33	36
505	13	37
506	13	37
507	22	35
508	44	17
509	17	71
510	44	17
511	12	36
512	7	30
513	18	13
514	48	74
515	50	53
516	23	11
517	23	11
518	9	24
519	40	67
520	20	2
521	16	58
522	9	24
523	9	20
524	36	26
525	36	26
526	29	27
527	30	63
528	27	63
529	37	13
530	50	51
531	17	71
532	7	30
533	29	43
534	13	37
535	57	78
536	8	58
537	39	17
538	29	43
539	13	37
540	29	43
541	13	37
542	39	17
543	31	47
544	13	60
545	28	50
546	28	50
547	30	29
548	34	1
549	33	69
550	31	39
551	31	39
552	31	39
553	34	64
554	37	13
555	13	67
556	31	39
557	12	33
558	53	66
559	9	24
560	13	67
561	9	24
562	36	14
563	12	36
564	33	26
565	36	69
566	9	24
567	12	36
568	26	36
569	2	24
570	32	68
571	39	17
572	7	43
573	24	6
574	19	11
575	12	26
576	38	48
577	50	53
578	16	8
579	42	23
580	18	37
581	18	67
582	14	26
583	44	17
584	10	66
585	51	66
586	1	64
587	1	64
588	21	3
589	56	68
590	9	20
591	14	33
592	14	33
593	14	33
594	44	39
595	47	39
596	4	20
597	29	7
598	16	25
599	8	58
600	14	69
601	48	74
602	18	13
603	4	6
604	55	77
605	55	77
606	40	60
607	21	11
608	12	69
609	41	58
610	14	69
611	44	71
612	28	51
613	36	26
614	36	26
615	13	37
616	28	51
617	53	50
618	12	26
619	62	78
620	20	2
621	42	19
622	34	35
623	12	36
624	34	35
625	35	64
626	62	78
627	10	51
628	35	64
629	14	33
630	44	39
631	10	53
632	44	39
633	53	66
634	53	66
635	53	66
636	42	23
637	26	36
638	31	44
639	56	68
640	1	64
641	26	36
642	8	16
643	54	58
644	42	23
645	37	67
646	44	39
647	10	53
648	14	33
649	10	51
650	60	67
651	10	51
652	18	40
653	10	51
654	41	54
655	12	26
656	20	2
657	54	16
658	54	16
659	19	23
660	18	40
661	19	23
662	36	26
663	14	12
664	4	20
665	4	20
666	40	67
667	13	40
668	21	3
669	13	40
670	26	69
671	18	37
672	10	50
673	15	35
674	60	67
675	60	67
676	44	71
677	8	54
678	2	24
679	2	24
680	36	14
681	12	33
682	53	66
683	13	67
684	29	27
685	29	27
686	42	11
687	42	11
688	46	59
689	19	21
690	34	1
691	31	47
692	49	75
693	30	43
694	30	43
695	9	6
696	13	60
697	22	35
698	13	60
699	8	58
700	12	36
701	50	51
702	41	58
703	37	13
704	42	21
705	48	74
706	29	27
707	25	54
708	9	20
709	36	69
710	25	54
711	36	69
712	28	66
713	53	51
714	40	67
715	31	17
716	31	44
717	40	67
718	53	50
719	53	50
720	42	3
721	41	16
722	6	2
723	41	25
724	22	35
725	31	44
726	28	53
727	32	72
728	28	53
729	47	71
730	42	19
731	45	73
732	15	35
733	19	23
734	12	33
735	51	66
736	51	66
737	61	72
738	18	37
739	8	16
740	21	23
741	41	8
742	14	33
743	27	30
744	31	71
745	10	66
746	10	66
747	21	23
748	2	24
749	10	66
750	10	66
751	18	60
752	53	50
753	18	67
754	20	24
755	20	24
756	29	63
757	19	3
758	18	37
759	25	8
760	21	23
761	28	53
762	6	20
763	42	3
764	26	36
765	14	69
766	27	30
767	27	30
768	10	53
769	10	53
770	7	30
771	31	71
772	42	21
773	37	67
774	37	67
775	37	67
776	42	21
777	42	21
778	25	8
779	14	33
780	40	67
781	42	23
782	40	60
783	41	16
784	11	23
785	34	22
786	42	23
787	8	58
788	16	58
789	42	11
790	42	11
791	6	2
792	10	51
793	27	30
794	4	6
795	52	76
796	12	69
797	22	35
798	10	66
799	37	60
800	42	19
801	6	20
802	42	3
803	7	43
804	21	23
805	47	71
806	8	54
807	18	37
808	8	54
809	29	63
810	45	73
811	29	63
812	43	7
813	28	50
814	49	75
815	15	35
816	12	26
817	49	75
818	44	39
819	8	16
820	31	71
821	6	2
822	41	16
823	53	50
824	49	75
825	18	67
826	60	67
827	60	67
828	15	35
829	43	7
830	28	50
831	28	50
832	52	76
833	18	37
834	47	71
835	42	19
836	42	19
837	6	20
838	37	60
839	26	36
840	26	36
841	22	35
842	19	23
843	61	72
844	61	72
845	19	23
846	41	25
847	36	26
848	7	30
849	5	65
850	31	71
851	5	65
852	23	11
853	10	51
854	53	50
855	33	36
856	25	8
857	33	36
858	18	60
859	37	40
860	14	33
861	37	40
862	14	33
863	25	54
864	51	66
865	47	39
866	32	72
867	2	24
868	41	8
869	53	51
870	42	23
871	40	60
872	20	4
873	11	23
874	41	16
875	15	1
876	29	43
877	41	16
878	29	27
879	29	43
880	53	51
881	29	27
882	18	37
883	19	23
884	18	37
885	34	1
886	63	43
887	63	43
888	29	27
889	63	43
890	34	1
891	29	43
892	60	37
893	16	58
894	62	78
895	15	64
896	28	66
897	13	40
898	35	64
899	13	40
900	37	60
901	41	16
902	13	40
903	57	78
904	23	11
905	4	20
906	35	64
907	27	7
908	53	51
909	41	8
910	31	44
911	50	51
912	21	3
913	31	47
914	7	43
915	28	66
916	63	43
917	21	11
918	47	39
919	31	44
920	44	47
921	10	51
922	15	1
923	10	28
924	40	60
925	5	65
926	27	43
927	14	69
928	29	30
929	55	77
930	22	64
931	1	64
932	24	4
933	5	65
934	28	51
935	52	76
936	29	30
937	37	40
938	62	78
939	9	6
940	32	68
941	29	30
942	31	71
943	27	30
944	55	77
945	50	66
946	38	48
947	63	43
948	10	53
949	41	8
950	22	35
951	10	50
952	14	26
953	22	1
954	14	12
955	2	24
956	22	1
957	41	8
958	22	35
959	14	26
960	27	7
961	12	69
962	3	23
963	27	7
964	47	17
965	11	23
966	6	20
967	30	29
968	4	6
969	34	22
970	32	72
971	35	64
972	26	36
973	14	36
974	26	36
975	60	37
976	60	37
977	44	17
978	47	39
979	28	66
980	28	66
981	42	19
982	28	51
983	37	40
984	37	67
985	37	67
986	28	51
987	21	11
988	31	47
989	10	53
990	47	17
991	60	37
992	53	50
993	40	67
994	27	7
995	34	22
996	42	19
997	18	37
998	15	1
999	44	47
1000	44	47
1001	62	78
1002	41	25
1003	41	25
1004	61	72
1005	54	58
1006	53	51
1007	54	58
1008	42	21
1009	31	44
1010	50	66
1011	32	70
1012	32	68
1013	27	30
1014	13	40
1015	32	70
1016	32	70
1017	29	7
1018	40	60
1019	29	43
1020	14	69
1021	37	60
1022	36	26
1023	60	37
1024	41	25
1025	60	37
1026	58	16
1027	34	64
1028	21	11
1029	35	64
1030	37	40
1031	24	6
1032	24	6
1033	21	3
1034	10	28
1035	21	3
1036	35	64
1037	9	6
1038	47	39
1039	9	6
1040	33	36
1041	40	60
1042	29	7
1043	51	66
1044	14	12
1045	14	12
1046	55	77
1047	32	70
1048	54	58
1049	54	58
1050	63	43
1051	1	64
1052	27	43
1053	30	43
1054	30	43
1055	32	68
1056	54	16
1057	46	59
1058	32	68
1059	32	70
1060	30	29
1061	17	39
1062	17	39
1063	42	21
1064	36	14
1065	37	60
1066	53	51
1067	61	72
1068	11	23
1069	6	20
1070	6	20
1071	62	78
1072	63	43
1073	7	30
1074	6	20
1075	32	72
1076	12	69
1077	12	69
1078	42	19
1079	5	65
1080	3	23
1081	3	23
1082	22	35
1083	43	7
1084	53	50
1085	27	63
1086	53	50
1087	60	37
1088	42	3
1089	28	53
1090	21	11
1091	27	30
1092	27	30
1093	10	51
1094	19	3
1095	35	64
1096	21	23
1097	37	40
1098	25	54
1099	25	54
1100	16	54
1101	60	67
1102	16	25
1103	61	72
1104	61	72
1105	60	37
1106	47	39
1107	44	17
1108	57	78
1109	57	78
1110	3	11
1111	3	11
1112	16	54
1113	37	40
1114	10	51
1115	34	35
1116	10	51
1117	19	3
1118	37	67
1119	28	53
1120	31	47
1121	10	53
1122	42	3
1123	20	24
1124	20	24
1125	42	3
1126	53	50
1127	40	67
1128	23	11
1129	22	64
1130	27	7
1131	22	35
1132	32	72
1133	5	65
1134	41	8
1135	41	8
1136	7	30
1137	39	71
1138	50	51
1139	50	51
1140	60	67
1141	31	71
1142	37	60
1143	31	71
1144	34	22
1145	34	22
1146	30	43
1147	54	16
1148	2	4
1149	32	72
1150	32	72
1151	14	12
1152	51	66
1153	4	20
1154	10	51
1155	14	69
1156	10	28
1157	20	4
1158	41	8
1159	37	40
1160	7	43
1161	21	11
1162	7	43
1163	21	11
1164	22	64
1165	15	22
1166	22	1
1167	47	17
1168	6	20
1169	47	17
1170	14	36
1171	29	30
1172	57	78
1173	15	64
1174	38	48
1175	38	48
1176	38	48
1177	9	4
1178	4	6
1179	14	33
1180	61	72
1181	34	35
1182	14	33
1183	15	1
1184	19	23
1185	15	1
1186	44	71
1187	38	48
1188	40	67
1189	29	43
1190	23	11
1191	35	1
1192	28	66
1193	30	29
1194	7	63
1195	13	60
1196	41	58
1197	31	47
1198	33	26
1199	44	47
1200	13	67
1201	18	40
1202	18	13
1203	8	54
1204	18	13
1205	31	47
1206	55	77
1207	18	13
1208	13	60
1209	16	8
1210	24	4
1211	30	63
1212	28	51
1213	60	37
1214	19	3
1215	19	23
1216	33	69
1217	10	53
1218	16	25
1219	16	8
1220	33	69
1221	10	53
1222	15	22
1223	42	3
1224	21	11
1225	42	19
1226	15	22
1227	41	54
1228	14	33
1229	57	78
1230	13	67
1231	34	1
1232	18	60
1233	50	53
1234	19	21
1235	18	60
1236	13	40
1237	19	11
1238	18	40
1239	13	67
1240	19	21
1241	8	16
1242	21	3
1243	16	54
1244	3	23
1245	30	43
1246	28	53
1247	17	71
1248	19	11
1249	44	71
1250	12	36
1251	3	11
1252	3	23
1253	10	28
1254	59	75
1255	24	6
1256	24	4
1257	31	17
1258	50	51
1259	20	24
1260	12	36
1261	54	16
1262	3	11
1263	39	71
1264	17	39
1265	34	64
1266	7	63
1267	34	15
1268	50	51
1269	32	70
1270	29	63
1271	60	67
1272	27	43
1273	29	27
1274	3	11
1275	54	16
1276	63	43
1277	32	70
1278	42	23
1279	18	67
1280	32	70
1281	31	39
1282	32	68
1283	18	67
1284	3	23
1285	44	39
1286	19	21
1287	32	68
1288	58	16
1289	3	23
1290	14	36
1291	25	58
1292	18	67
1293	28	50
1294	25	58
1295	3	23
1296	18	67
1297	13	60
1298	12	26
1299	13	67
1300	15	35
1301	26	69
1302	26	69
1303	7	27
1304	19	3
1305	20	2
1306	39	71
1307	34	1
1308	56	68
1309	34	1
1310	14	12
1311	12	69
1312	34	35
1313	29	7
1314	23	11
1315	29	30
1316	48	74
1317	35	1
1318	30	63
1319	53	66
1320	13	60
1321	55	77
1322	44	71
1323	45	73
1324	45	73
1325	41	54
1326	41	54
1327	53	51
1328	39	17
1329	39	17
1330	39	17
1331	57	78
1332	4	20
1333	16	54
1334	16	8
1335	16	54
1336	42	19
1337	40	67
1338	20	24
1339	18	13
1340	13	37
1341	19	11
1342	13	37
1343	59	75
1344	31	39
1345	44	17
1346	50	66
1347	17	39
1348	8	16
1349	62	78
1350	34	15
1351	58	16
1352	29	63
1353	43	7
1354	29	7
1355	15	22
1356	12	26
1357	21	23
1358	28	50
1359	8	54
1360	36	14
1361	36	14
1362	47	71
1363	36	14
1364	10	50
1365	16	25
1366	30	29
1367	34	35
1368	34	35
1369	44	47
1370	42	3
1371	14	12
1372	18	37
1373	17	71
1374	21	11
1375	34	64
1376	21	11
1377	47	17
1378	21	11
1379	9	24
1380	9	24
1381	9	24
1382	63	43
1383	13	67
1384	39	71
1385	20	2
1386	9	2
1387	60	67
1388	36	69
1389	60	67
1390	46	59
1391	46	59
1392	46	59
1393	36	69
1394	7	63
1395	19	3
1396	7	63
1397	44	47
1398	44	47
1399	2	4
1400	18	60
1401	59	75
1402	34	1
1403	11	23
1404	2	4
1405	7	27
1406	3	11
1407	19	21
1408	19	21
1409	25	58
1410	60	67
1411	19	11
1412	19	11
1413	18	40
1414	19	11
1415	39	71
1416	13	67
1417	42	23
1418	42	23
1419	33	69
1420	24	4
1421	19	23
1422	12	33
1423	24	4
1424	15	1
1425	12	33
1426	16	8
1427	3	23
1428	34	15
1429	26	69
1430	25	58
1431	18	40
1432	44	71
1433	60	67
1434	11	23
1435	2	4
1436	3	11
1437	33	26
1438	36	14
1439	36	14
1440	31	39
1441	33	26
1442	50	53
1443	24	6
1444	19	21
1445	53	66
1446	12	36
1447	9	4
1448	19	21
1449	9	4
1450	53	66
1451	28	53
1452	20	2
1453	20	2
1454	9	24
1455	44	39
1456	39	71
1457	29	27
1458	42	3
1459	44	47
1460	15	64
1461	32	68
1462	32	68
1463	14	12
1464	10	50
1465	10	50
1466	36	14
1467	18	40
1468	47	71
1469	28	51
1470	8	54
1471	21	23
1472	28	51
1473	10	28
1474	29	7
1475	28	66
1476	12	26
1477	15	22
1478	10	28
1479	58	16
1480	17	39
1481	31	39
1482	31	39
1483	62	78
1484	50	66
1485	29	30
1486	44	17
1487	33	69
1488	13	40
1489	60	37
1490	25	58
1491	7	27
1492	31	47
1493	54	16
1494	31	47
1495	37	13
1496	7	27
1497	37	13
1498	37	13
1499	41	58
1500	31	44
1501	42	19
1502	31	44
1503	35	64
1504	35	64
1505	53	66
1506	31	44
1507	31	44
1508	57	78
1509	53	66
1510	24	4
1511	41	54
1512	53	51
1513	24	4
1514	45	73
1515	9	20
1516	1	64
1517	1	64
1518	29	43
